# Supplementary material for: Comparative functional and evolutionary analysis of essential germline stem cell genes across the genus Drosophila and two outgroup species
Source: G3 (Bethesda). 2025 Oct 3;15(12):jkaf224. doi: 10.1093/g3journal/jkaf224 (PMC12693576; doi:10.1093/g3journal/jkaf224)
Supplement: jkaf224_Supplementary_Data [file jkaf224_supplementary_data.zip]

Archive with 3 entries (3 files):
- Supplemental_File_S1_G3-2025-406158.xlsx
- Supplemental_File_S2_G3-2025-406158.xlsx
- Supplemental_File_S3_G3-2025-406158.xlsx
