# Supplementary material for: Comparative functional and evolutionary analysis of essential germline stem cell genes across the genus Drosophila and two outgroup species
Source: G3 (Bethesda). 2025 Oct 3;15(12):jkaf224. doi: 10.1093/g3journal/jkaf224 (PMC12693576; doi:10.1093/g3journal/jkaf224)
Supplement: jkaf224_Supplementary_Data [file jkaf224_supplementary_data.zip › Supplemental_File_S1_G3-2025-406158.xlsx]

## Sheet: Table A. Sequences and sources
S1.
Table A. Sequences and sources for all included species
ortholog dataset base	coverage	sequencing type	assembly level	assembly	strain	acquired from	Immediate contact
sim	120.0x	PacBio RSII; Illumina HiSeq	Chromosome	Prin_Dsim_3.1	w501, stock 14021-0251.011	lab stock/NDSSC	D. Miller
sec	115.0x	PacBio	Chromosome	ASM438219v2	sech25	Cousin Island, Seychelles	D. Miller
tei	168.0x	PacBio RSII; Illumina HiSeq	Chromosome	Prin_Dtei_1.1	GT53w	daniel matute /ndssc	Daniel Matute
yak	80.0x	PacBio RSII; Illumina HiSeq	Chromosome	Prin_Dyak_Tai18E2_2.1	Tai18E2	ndssc	D. Miller
tak	149.5x	Oxford Nanopore MinION; Illumina NextSeq	Contig	asm1815269	IR98-3 E-12201	from kyorin-fly	Sarah Elgin
ele	108.2x	Oxford Nanopore MinION; Illumina GAIIx	Contig	asm1815250	14027-0461.03	inbred by artyom kopp	Sarah Elgin
ser	63.0x	PacBio	Contig	Dser1.1	Fors4	ndssc	Guojie Zhang, ZU
ana	370.0x	PacBio Sequel II; Oxford Nanopore MinION	Chromosome	ASM1763931v2	14024-0371.14	artyom kopp	D. Miller
pse	280.0x	PacBio Sequel	Chromosome	UCI_Dpse_MV25	MV2-25	Andy Clark	D. Miller
obs	119.0x	Oxford Nanopore MinION; Illumina HiSeq	Contig	ASM1815110v1	BZ-5 IFL	bernard kim BZ-5 serbia	Marina Stamenković-Radak
wil	150.0x	PacBio RS; Illumina	Chromosome	UCI_dwil_1.1	14030-0811.24	ndssc	Noah Whiteman
moj	120.4x	Oxford Nanopore MinION; Illumina HiSeq	Contig	ASM1815372v1	15081-1352.22	ndssc	D. Miller
vir	100.0x	PacBio Sequel; Illumina	Contig	Dvir_AGI_RSII-ME	15010-1051.87	Dvir b[1]; tb[1] gp-L2[1]; cd[1]; pe[1]	D. Miller
gri	92.8x	Oxford Nanopore MinION; Illumina HiSeq	Contig	ASM1815329v1	15287-2541.00	ndssc	Don Price
rub	198.0x	Illumina HiSeq	Scaffold	ASM3504616v1	PH 161	PH 161 queensland, australia	Guojie Zhang, ZU
dom	135.0x	PacBio RSII; Illumina HiSeq	Scaffold	Musca_domestica.polishedcontigs.V.1.1	aabys	jeffrey scott lab	Jeff Scott, Cornell
cup	212.0x	Illumina	Chromosome	ASM2204524v1	Lc7/37	max scott	Allison Dickey, NCSU

## Sheet: Table B. Primer list
Table B. All Primers used in this study for sequencing, CRISPR constructs, cloning, and gene absence confirmation
ID	Primer description	species used in	sequence	plasmidsaurus data
p36	phD-DsRedVectorF	D. americana	GGCTAATTATGGGGTGTCGC		screening
p37	phD-DsRedVectorR	D. americana	GTCGCCCTTGAACTCGATTG		screening
P45	SV40_3’UTRF	D. americana	AAAACCTCCCACACCTCCC	YFP p226 p45, DsRed p226 p45	screen bam null (DsRed and YFP with P46
p51	open_phDDsRed-F	D. americana	aaaggcgcgcctaggccttctgcagctcg		RIIPSC D59-2V vector
p52	open_phDDsRed-R	D. americana	aaagaattcCACCTGCTTCAGCGAAGGGCGA
P60	seq_3xP3DsRed_promoterR	D. americana	GCTGCGCTTGTTTATTTGCT	YFP p60 p225, DsRed p60 p225
P225	ame-bam F	D. americana	TGCGCACTAAGTTGTAGCTT	YFP p60 p225, DsRed p60 p225, YFP p225 p226, DsRed p225 p226
P226	ame-bam R	D. americana	CGTATGTTGCAGCCTTTGGG	YFP p226 p45, DsRed p266 p45, YFP p225 p226, DsRed p225 p226
P259	ame_bam_331-F	D. americana	TCAAGGTTAACGGACAGGCG	YFP p259 p260, DsRed p259 p260	for americana PCR and sequencing
P260	ame_bam_2629-R	D. americana	TTGGTAATCTGCCGCTCGAG	YFP p259 p260, DsRed p259 p260	for americana PCR and sequencing
p519	3xP3 reverse 5' end	D. americana	AGCTCTAATTGAATTAGTCTCT
p520	SV40 forward 3' end	D. americana	GCATTCTAGTTGTGGTTTGTCC
p710	3' homology arm americana bam (1501 R) - pHD-DsRed-attP-open	D. americana	GAGCTGCAGAAGGCCTAGGCGCGCCATAATGATGCAATCCATTAGTCT
p711	3' homology arm americana bam (1 F) - 3xp3-DsRed-SV40	D. americana	TCAATGTATCTTATGGTGGATGACAAAGAGTCGC
p712	3xp3-DsRed-SV40 (1145 R) - 3' homology arm americana bam	D. americana	TTGTCATCCACCATAAGATACATTGATGAGTTTGGACA
p713	3xp3-DsRed-SV40 (1 F) - 5' homology arm americana bam	D. americana	GTGGTAAACGCCGGGATCTAATTCAATTAGAGACT
p714	5' homology arm americana bam (1503 R) - 3xp3-DsRed-SV40	D. americana	TTGAATTAGATCCCGGCGTTTACCACGTTCAAA
p715	5' homology arm americana bam (1 F) - pHD-DsRed-attP-open	D. americana	CCCTTCGCTGAAGCAGGTGGAATTCGAGAATAAGTTTTTCTGTGAAATGCTCA
p776	amr_bam_insert_amplification_F	D. americana	AAGGGAATAAGGGCGACACG
p777	amr_bam_insert_amplification_R	D. americana	ATCCTGTTACCAGTGGCTGC
P840	moj_CG9451_short_F	D. mojavensis	TACGCCCCTGGAGTGGAATA
P841	moj_CG9451_short_R	D. mojavensis	ACTCACACTCGACACAGCTG
P842	rub_Mis12_F	D. rubida	CTTTCTTGTCGATGCGAGCG
P843	rub_Mis12_R	D. rubida	TCCGCGTAGTGTATCCATGC
P844	pse_prosalpha1_F	D. pseudoobscura	TTGGAGTCGTCAGCAAGACC
P845	pse_prosalpha1_R	D. pseudoobscura	CTGGAAGGAGCGTGCGATAT
P846	ana_prosalpha1_F	D. ananassae	ACGGTTTCATGTGTGCGTTG
P847	ana_prosalpha1_R	D. ananassae	TCGTCCAGGATACGGAAGGT
P848	sim_prosalpha1_F	D. simulans	GGAAGGAGCGGGCTATCTTC
P849	sim_prosalpha1_R	D. simulans	ATCCCGGCATGATTCGAGTC
P850	sec_prosalpha1_F	D. sechelia	CGCTGGATGCACATCGAAAG				RNA/protein mix
P851	sec_prosalpha1_R	D. sechelia	GCATTGAGATCGGCGTTGTC				yes
P852	tei_prosalpha1_F	D. teissieri	TCGGCGAATTGCGGATATCA				yes
P853	tei_prosalpha1_R	D. teissieri	CTTGGCTGCACTTTGGTCAC
P854	yak_prosalpha1_F	D. yakuba	CTTGGCTGCACTTTGGTCAC
P855	yak_prosalpha1_R	D. yakuba	ACTGAAGAGTGGCGACTGTG
P856	ele_prosalpha1_F	D. elegans	GAGGCGTCGTCTACTGGATG
P857	ele_prosalpha1_R	D. elegans	CAGCAAGACGGATCCCACTT
P858	gri_prosalpha1_F	D. grimshawi	GCCGCTTGCGTTATTTCGAT
P859	gri_prosalpha1_R	D. grimsawi	GGACGCCTATACCAAGTCGG
P860	rub_prosalpha1_F	D. rubida	ATGAATTCTGCACGCATCGC
P861	rub_prosalpha1_R	D. rubida	CCGTTGTTGCCACACAGAAG
P864	cup_prosalpha1_F	Lucilia cuprina	AAATGCGTCCTTTGGGTTGC
P865	cup_prosalpha1_R	Lucilia cuprina	GCAGCCTGTCAACAATTGCA
P866	moj_prosalpha1_F	D. mojavensis	CGCTGCCAAAAAGAAACCGA
P867	moj_prosalpha1_R	D. mojavensis	CTGTTCAGTTGGCGCGAAAA
P878	vir_UBL3_F	D. virilis	GTTGGGCGCAATCGGATAAC
P879	vir_UBL3_R	D. virilis	AGACGCTGTTCTAACGCACA
P880	obs_yb_F	D. obscura	CTATCGAGGCGCAACGTTTG
P881	obs_yb_R	D. obscura	CATGCTCGAGCGGATACTGT
p896	dom_pp1-87B_F	Musca domestica	TAACACACAAATCGGCGGGA
p897	dom_pp1-87B_R	Musca domestica	TTGACCGACGACCTTGACTG
p45	SV40_3’UTRF		AAAACCTCCCACACCTCCC		screen simbam null (DsRed and GFP) with P46
p60	seq_3xP3DsRed_promoterR		GCTGCGCTTGTTTATTTGCT
p225	virilis-bam F		TGCGCACTAAGTTGTAGCTT
p226	virilis-bam F		CGTATGTTGCAGCCTTTGGG
p259	Dvir_bam_331-F		TCAAGGTTAACGGACAGGCG		for americana PCR and sequencing
p260	Dvir_bam_2629-R		TTGGTAATCTGCCGCTCGAG		for americana PCR and sequencing
p710	3' homology arm americana bam (1501 R) - pHD-DsRed-attP-open		GAGCTGCAGAAGGCCTAGGCGCGCCATAATGATGCAATCCATTAGTCT
p711	3' homology arm americana bam (1 F) - 3xp3-DsRed-SV40		TCAATGTATCTTATGGTGGATGACAAAGAGTCGC
p712	3xp3-DsRed-SV40 (1145 R) - 3' homology arm americana bam		TTGTCATCCACCATAAGATACATTGATGAGTTTGGACA
p713	3xp3-DsRed-SV40 (1 F) - 5' homology arm americana bam		GTGGTAAACGCCGGGATCTAATTCAATTAGAGACT
p714	5' homology arm americana bam (1503 R) - 3xp3-DsRed-SV40		TTGAATTAGATCCCGGCGTTTACCACGTTCAAA
p715	5' homology arm americana bam (1 F) - pHD-DsRed-attP-open		CCCTTCGCTGAAGCAGGTGGAATTCGAGAATAAGTTTTTCTGTGAAATGCTCA

## Sheet: Table C. Primers for GSC genes
Table C. Primer names, sequences, and plasmidsaurus validation for GSC regulating genes with predicted absences and retained synteny
ID	Primer description	sequence	plasmidsaurus data
p776	amr_bam_insert_amplification_F	AAGGGAATAAGGGCGACACG	D. americana bam X
p777	amr_bam_insert_amplification_R	ATCCTGTTACCAGTGGCTGC
P840	moj_CG9451_short_F	TACGCCCCTGGAGTGGAATA	moj_cg9451 X
P841	moj_CG9451_short_R	ACTCACACTCGACACAGCTG
P842	rub_Mis12_F	CTTTCTTGTCGATGCGAGCG	rub_mis12 X
P843	rub_Mis12_R	TCCGCGTAGTGTATCCATGC
P844	pse_prosalpha1_F	TTGGAGTCGTCAGCAAGACC	pse_prosalpha1
P845	pse_prosalpha1_R	CTGGAAGGAGCGTGCGATAT
P846	ana_prosalpha1_F	ACGGTTTCATGTGTGCGTTG	ana_prosalpha1 X
P847	ana_prosalpha1_R	TCGTCCAGGATACGGAAGGT
P848	sim_prosalpha1_F	GGAAGGAGCGGGCTATCTTC	sim_prosalpha1 X
P849	sim_prosalpha1_R	ATCCCGGCATGATTCGAGTC
P850	sec_prosalpha1_F	CGCTGGATGCACATCGAAAG	sec_prosa1 X
P851	sec_prosalpha1_R	GCATTGAGATCGGCGTTGTC
P852	tei_prosalpha1_F	TCGGCGAATTGCGGATATCA	tei_prosa1 X
P853	tei_prosalpha1_R	CTTGGCTGCACTTTGGTCAC
P854	yak_prosalpha1_F	CTTGGCTGCACTTTGGTCAC	yak_prosa1 X
P855	yak_prosalpha1_R	ACTGAAGAGTGGCGACTGTG
P856	ele_prosalpha1_F	GAGGCGTCGTCTACTGGATG	ele_prosa1 X
P857	ele_prosalpha1_R	CAGCAAGACGGATCCCACTT
P858	gri_prosalpha1_F	GCCGCTTGCGTTATTTCGAT	gri_prosa1 X
P859	gri_prosalpha1_R	GGACGCCTATACCAAGTCGG
P860	rub_prosalpha1_F	ATGAATTCTGCACGCATCGC	rub_prosa1 X
P861	rub_prosalpha1_R	CCGTTGTTGCCACACAGAAG
P864	cup_prosalpha1_F	AAATGCGTCCTTTGGGTTGC	cup_prosalpha1 X
P865	cup_prosalpha1_R	GCAGCCTGTCAACAATTGCA
P866	moj_prosalpha1_F	CGCTGCCAAAAAGAAACCGA	moj_prosa1 X
P867	moj_prosalpha1_R	CTGTTCAGTTGGCGCGAAAA
P878	vir_UBL3_F	GTTGGGCGCAATCGGATAAC	vir_UBL3
P879	vir_UBL3_R	AGACGCTGTTCTAACGCACA
P880	obs_yb_F	CTATCGAGGCGCAACGTTTG	obs_yb X
P881	obs_yb_R	CATGCTCGAGCGGATACTGT
p896	dom_pp1-87B_F	TAACACACAAATCGGCGGGA	dom_87b X
p897	dom_pp1-87B_R	TTGACCGACGACCTTGACTG

## Sheet: Table D. Bam cloning strategy 
Table D. D. americana bam cloning strategy outline
americana bam pcr, purification, sequencing	Description	Sequence	Purpose	Plasmidsaurus
p225	virilis-bam F	TGCGCACTAAGTTGTAGCTT	americana bam PCR and sequencing
p260	Dvir_bam_2629-R	TTGGTAATCTGCCGCTCGAG	americana bam PCR and sequencing
amr DNA
gel extract
prep for plasmidsaurus
no relevant polymorphisms
americana gibson assembly
pcr
5' Homology arm - 1500 bp
p714	5' homology arm americana bam (1503 R) - 3xp3-DsRed-SV40	TTGAATTAGATCCCGGCGTTTACCACGTTCAAA
p715	5' homology arm americana bam (1 F) - pHD-DsRed-attP-open	CCCTTCGCTGAAGCAGGTGGAATTCGAGAATAAGTTTTTCTGTGAAATGCTCA
americana (SB02.06) DNA
DsRed - 1250 bp
p712	3xp3-DsRed-SV40 (1145 R) - 3' homology arm americana bam	TTGTCATCCACCATAAGATACATTGATGAGTTTGGACA
p713	3xp3-DsRed-SV40 (1 F) - 5' homology arm americana bam	GTGGTAAACGCCGGGATCTAATTCAATTAGAGACT
DsRed DNA
YFP - 1250 bp
p712	3xp3-DsRed-SV40 (1145 R) - 3' homology arm americana bam	TTGTCATCCACCATAAGATACATTGATGAGTTTGGACA
p713	3xp3-DsRed-SV40 (1 F) - 5' homology arm americana bam	GTGGTAAACGCCGGGATCTAATTCAATTAGAGACT
YFP DNA
3' Homology arm - 1500 bp
p710	3' homology arm americana bam (1501 R) - pHD-DsRed-attP-open	GAGCTGCAGAAGGCCTAGGCGCGCCATAATGATGCAATCCATTAGTCT
p711	3' homology arm americana bam (1 F) - 3xp3-DsRed-SV40	TCAATGTATCTTATGGTGGATGACAAAGAGTCGC
americana (SB02.06) DNA
RIIPSC D59-2V (vector backbone)
p51	open_phDDsRed-F	aaaggcgcgcctaggccttctgcagctcg
p52	open_phDDsRed-R	aaagaattcCACCTGCTTCAGCGAAGGGCGA
RIIPSC D59-2V DNA (vector backbone)	vector
gel extraction
HiFi DNA assembly
5' DsRed 3'	4 PCR products above (DsRed)
5' YFP 3'	4 PCR products above (YFP)
transformation
DsRed
p36	phD-DsRedVectorF	GGCTAATTATGGGGTGTCGC	screening
p519	3xP3 reverse 5' end	AGCTCTAATTGAATTAGTCTCT
pipette tips with colonies
YFP
p37	phD-DsRedVectorR	GTCGCCCTTGAACTCGATTG	screening
p520	SV40 forward 3' end	GCATTCTAGTTGTGGTTTGTCC
pipette tips with colonies
wells selected for culture: DsRed B10, YFP D5
bam sequencing to confirm insert
YFP
p225	virilis-bam F	TGCGCACTAAGTTGTAGCTT	for americana PCR and sequencing	YFP p60 p225, DsRed p60 p225, YFP p225 p226, DsRed p225 p226
p226	virilis-bam F	CGTATGTTGCAGCCTTTGGG	for americana PCR and sequencing	YFP p226 p45, DsRed p226 p45
YFP+ ame DNA
DsRed
p259	Dvir_bam_331-F	TCAAGGTTAACGGACAGGCG	for americana PCR and sequencing	YFP p259 p260, DsRed p259 p260
p260	Dvir_bam_2629-R	TTGGTAATCTGCCGCTCGAG	for americana PCR and sequencing	YFP p259 p260, DsRed p259 p260
DsRed+ ame DNA
plasmid sequencing
YFP and DsRed ~ 1000 bp
p60	seq_3xP3DsRed_promoterR	GCTGCGCTTGTTTATTTGCT	plasmid sequencing	YFP p60 p225, DsRed p60 p225
p225	virilis-bam F	TGCGCACTAAGTTGTAGCTT	plasmid sequencing	YFP p60 p225, DsRed p60 p225
YFP+ or DsRed+ ame DNA
YFP and DsRed ~800 bp
p45	SV40_3’UTRF	AAAACCTCCCACACCTCCC	plasmid sequencing	YFP p226 p45, DsRed p226 p45
p225	virilis-bam F	TGCGCACTAAGTTGTAGCTT	plasmid sequencing	YFP p226 p45, DsRed p266 p45, YFP p225 p226, DsRed p225 p226
DsRed+ or YFP+ ame DNA
Plasmidsaurus sequencing : YFP D5, DsRed B10				DsRed b10
				YFP D5

## Sheet: Table E. Bam cloning summary
Table E. Plasmids, primer names, and templates for cloning donor constructs for CRISPR bam nulls.
Description	Primer pairs for cloning - details and sequences in Table 1	Templates	ID
	5' homology arm	Insertion	3' homology arm	Vector	5' homology arm	Insertion	3' homology arm	Vector
pHD-DsRed-attP-open
RIIPSC D59-2V DNA (vector backbone)
ame bam [Ex1-3xP3-DsRed]	p714, p715	p712, p713	p710, p711	p51, p52	americana (SB02.06) DNA	DsRed plasmid	americana (SB02.06) DNA	RIIPSC D59-2V DNA (vector backbone)
ame bam [Ex1-3xP3-YFP]	p714, p715	p712, p713	p710, p711	p51, p52		YFP plasmid	americana (SB02.06) DNA	RIIPSC D59-2V DNA (vector backbone)

## Sheet: F. gRNAs
F. Synthetic gRNAs used for generating the CRISPR bam null alleles.
Description	Sequence	Lines used for	gRNA ID
gRNA_3_americana_bam	ATTGTATAGCTGTTGATCTT	ame bam [Ex1-3xP3-YFP] and ame bam [Ex1-3xP3-DsRed] (bam disruption)	G30
gRNA_1_americana_bam	AAATTCGCAACTATGCTCAT	ame bam [Ex1-3xP3-YFP] and ame bam [Ex1-3xP3-DsRed] (bam disruption)	G31

## Sheet: G. CRISPR injections
G. CRISPR injections for D. americana bam nulls
Injection	species	Line	Donor DNA	gRNA	gRNA format	Number of embryos
amr_bamDR	americana	SB02.06	B10	G30-G31	synthetic RNA	480
amr_bamYFP	americana	SB02.06	D5	G30-G31	synthetic RNA	480
