# Supplementary material for: Comparative functional and evolutionary analysis of essential germline stem cell genes across the genus Drosophila and two outgroup species
Source: G3 (Bethesda). 2025 Oct 3;15(12):jkaf224. doi: 10.1093/g3journal/jkaf224 (PMC12693576; doi:10.1093/g3journal/jkaf224)
Supplement: jkaf224_Supplementary_Data [file jkaf224_supplementary_data.zip › Supplemental_File_S2_G3-2025-406158.xlsx]

## Sheet: Table A. Gene ortholog predict
	S2.
	Table A.	GSC regulating gene ortholog predictions from ensembl, 47 species paper, initial reciprocal BLAST best hit search, and final reciprocal BLAST best hit search for 17 species grouped by species
											Gene present						ensembl results
											Synteny retained						47 species results
					Gene predicted absent						Synteny partially retained						RBBH initial results
					Gene predicted weak						Synteny absent						RBBH final results
	GSC regulating genes			Species included in ortholog identification and evaluation
	FBgn (r5.50)	Symbol	CG number	sim	sim	sim	sim	sec	sec	sec	sec	tei	tei	tei	tei	yak	yak	yak	yak	tak	tak	tak	tak	ele	ele	ele	ele	ser	ser	ser	ser	ana	ana	ana	ana	pse	pse	pse	pse	obs	obs	obs	obs	wil	wil	wil	wil	moj	moj
	FBgn0000071	Ama	CG2198
	FBgn0000100	RpLP0	CG7490
	FBgn0000114	aret (bru1?)	CG31762
	FBgn0000139	ash2	CG6677
	FBgn0000158	bam	CG10422
	FBgn0000183	BicD	CG6605
	FBgn0000259	CkIIbeta	CG15224
	FBgn0000377	crn	CG3193
	FBgn0000392	cup	CG11181
	FBgn0000412	D1	CG9745
	FBgn0000426	SmF	CG16792
	FBgn0000463	Dl	CG3619
	FBgn0000541	E(bx)	CG32346
	FBgn0000562	egl	CG4051
	FBgn0000581	E(Pc)	CG7776
	FBgn0000617	e(y)1	CG6474
	FBgn0000629	E(z)	CG6502
	FBgn0000996	dup	CG8171
	FBgn0001142	Gs1	CG2718
	FBgn0001197	His2Av	CG5499
	FBgn0001215	Hrb98DE	CG9983
	FBgn0266599	Hsc70-4	CG4264
	FBgn0001233	Hsp83	CG1242
	FBgn0001320	kni	CG4717
	FBgn0001491	l(1)10Bb	CG1639
	FBgn0001565	Hlc	CG1666
	FBgn0001624	dlg1	CG1725
	FBgn0002031	l(2)37Cc	CG10691
	FBgn0002174	l(2)tid	CG5504
	FBgn0002183	dre4	CG1828
	FBgn0002413	dco	CG2048
	FBgn0002431	hyd	CG9484
	FBgn0002466	sti	CG10522
	FBgn0002622	RpS3	CG6779
	FBgn0002638	Rcc1	CG10480
	FBgn0002787	Rpn8	CG3416
	FBgn0002791	mr	CG3060
	FBgn0002909	mus312	CG8601
	FBgn0003023	otu	CG12743
	FBgn0003041	pbl	CG8114
	FBgn0003090	pk	CG11084
	FBgn0003124	polo	CG12306
	FBgn0003169	put	CG7904
	FBgn0003261	Rm62	CG10279
	FBgn0003274	RpLP2	CG4918
	FBgn0003277	RpII215	CG1554
	FBgn0003346	RanGAP	CG9999
	FBgn0003371	sgg	CG2621
	FBgn0003459	stwl	CG3836
	FBgn0003514	sqh	CG3595
	FBgn0003567	su(Hw)	CG8573
	FBgn0003607	Su(var)205	CG8409
	FBgn0003612	Su(var)2-10	CG8068
	FBgn0003676	T-cp1	CG5374
	FBgn0003732	Top2	CG10223
	FBgn0003884	alphaTub84B	CG1913
	FBgn0003886	alphaTub85E	CG9476
	FBgn0003887	betaTub56D	CG9277
	FBgn0003942	RpS27A	CG5271
	FBgn0004066	Prosalpha4	CG3422
	FBgn0004103	Pp1-87B	CG5650
	FBgn0004106	cdc2	CG5363
	FBgn0004107	cdc2c	CG10498
	FBgn0004378	Klp61F	CG9191
	FBgn0004391	shtd	CG9198
	FBgn0004401	Pep	CG6143
	FBgn0004419	me31B	CG4916
	FBgn0004656	fs(1)h	CG2252
	FBgn0004811	fs(2)ltoPP43	CG10528
	FBgn0004838	Hrb27C	CG10377
	FBgn0004856	Bx42	CG8264
	FBgn0004872	piwi	CG6122
	FBgn0004913	Gnf1	CG1119
	FBgn0005632	faf	CG1945
	FBgn0265434	zip	CG15792
	FBgn0005677	dac	CG4952
	FBgn0008635	betaCop	CG6223
	FBgn0010217	ATPsyn-beta	CG11154
	FBgn0010278	Ssrp	CG4817
	FBgn0010282	TfIIFalpha	CG10281
	FBgn0010292	bys	CG1430
	FBgn0010341	Cdc42	CG12530
	FBgn0010355	Taf1	CG17603
	FBgn0010356	Taf5	CG7704
	FBgn0010379	Akt1	CG4006
	FBgn0010382	CycE	CG3938
	FBgn0010602	lwr	CG3018
	FBgn0011202	dia	CG1768
	FBgn0011211	blw	CG3612
	FBgn0011217	eff	CG7425
	FBgn0011230	poe	CG14472
	FBgn0011361	mtacp1	CG9160
	FBgn0011573	Cdc37	CG12019
	FBgn0011604	Iswi	CG8625
	FBgn0011638	La	CG10922
	FBgn0011725	twin	CG31137
	FBgn0011764	Dsp1	CG12223
	FBgn0011785	BRWD3	CG31132
	FBgn0011802	Gem3	CG6539
	FBgn0012058	Cdc27	CG8610
	FBgn0013746	alien	CG9556
	FBgn0013984	InR	CG18402
	FBgn0014020	Rho1	CG8416
	FBgn0014037	Su(Tpl)	CG32217
	FBgn0014127	barr	CG10726
	FBgn0014861	Mcm2	CG7538
	FBgn0015031	cype	CG14028
	FBgn0015245	Hsp60	CG12101
	FBgn0015282	Rpt2	CG5289
	FBgn0015288	RpL22	CG7434
	FBgn0015391	glu	CG11397
	FBgn0015509	lin19	CG1877
	FBgn0015544	spag	CG13570
	FBgn0015621	Clp	CG3642
	FBgn0015664	Dref	CG5838
	FBgn0015834	Trip1	CG8882
	FBgn0015929	dpa	CG1616
	FBgn0015949	hrg	CG9854
	FBgn0016034	mael	CG11254
	FBgn0016696	Pitslre	CG4268
	FBgn0016983	smid	CG8571
	FBgn0017550	Rga	CG2161
	FBgn0017577	Mcm5	CG4082
	FBgn0019624	CoVa	CG14724
	FBgn0019644	ATPsyn-b	CG8189
	FBgn0019949	Cdk9	CG5179
	FBgn0020235	ATPsyn-gamma	CG7610
	FBgn0020306	dom	CG9696
	FBgn0020497	emb	CG13387
	FBgn0020633	Mcm7	CG4978
	FBgn0020910	RpL3	CG4863
	FBgn0021760	chb	CG32435
	FBgn0021761	Nup154	CG4579
	FBgn0021796	Tor	CG5092
	FBgn0021875	Zfrp8	CG3260
	FBgn0021995	Rs1	CG2173
	FBgn0021996	Cas	CG2102
	FBgn0021997	Cbp20	CG12357
	FBgn0021998	SmD3	CG8427
	FBgn0021999	Prosalpha7	CG1519
	FBgn0022000	Orc4	CG2917
	FBgn0022001	slmb	CG3412
	FBgn0022002	mip130	CG3480
	FBgn0022003	zpg	CG10125
	FBgn0022004	ial	CG6620
	FBgn0022005	chico	CG5686
	FBgn0022006	WASp	CG1520
	FBgn0022007	Mcm3	CG4206
	FBgn0022008	EfTuM	EfTuM
	FBgn0022009	RpL10	CG17521
	FBgn0022010	CycT	CG6292
	FBgn0022011	Bub3	CG7581
	FBgn0022012	skpA	CG16983
	FBgn0022013	CycK	CG15218
	FBgn0022014	beta'Cop	CG6699
	FBgn0022015	Mcm6	CG4039
	FBgn0022016	IntS8	CG5859
	FBgn0022017	Fen1	CG8648
	FBgn0022018	UBL3	CG9038
	FBgn0022019	nop5	CG10206
	FBgn0022020	mei-P26	CG12218
	FBgn0022021	eIF-1A	CG8053
	FBgn0022022	msk	CG7935
	FBgn0022023	RpII33	CG9124
	FBgn0022024	Nipped-B	CG17704
	FBgn0022025	Su(var)2-HP2	CG12864
	FBgn0022026	CSN5	CG14884
	FBgn0022027	CSN3	CG18332
	FBgn0022028	CSN1b	CG3889
	FBgn0022029	wde	CG12340
	FBgn0022030	Nup93-1	CG11092
	FBgn0022031	CG7028	CG7028
	FBgn0022032	SMC2	CG10212
	FBgn0022033	ball	CG6386
	FBgn0022034	ns3	CG14788
	FBgn0022035	Nxt1	CG12752
	FBgn0022036	Ilk	CG10504
	FBgn0022037	Sec71	CG7578
	FBgn0022038	pUf68	CG12085
	FBgn0022039	spt4	CG12372
	FBgn0022040	Rpn7	CG5378
	FBgn0022041	Rpn6	CG10149
	FBgn0022042	Rpn9	CG10230
	FBgn0022043	Rpn12	CG4157
	FBgn0022044	Rpn11	CG18174
	FBgn0022045	Rpn1	CG7762
	FBgn0022046	CSN7	CG2038
	FBgn0022047	CSN6	CG6932
	FBgn0022048	gammaCop	CG1528
	FBgn0022049	deltaCOP	CG14813
	FBgn0022050	Spt6	CG12225
	FBgn0022051	Uba2	CG7528
	FBgn0022052	Prosbeta5	CG12323
	FBgn0022053	Aos1	CG12276
	FBgn0022054	CG2875	CG2875
	FBgn0022055	raptor	CG4320
	FBgn0022056	CG1444	CG1444
	FBgn0022057	Caf1-180	CG12109
	FBgn0022058	CG7033	CG7033
	FBgn0022059	feo	CG11207
	FBgn0022060	Set2	CG1716
	FBgn0022061	Ndc80	CG9938
	FBgn0022062	eIF5	CG9177
	FBgn0022063	CG9609	CG9609
	FBgn0022064	CG1812	CG1812
	FBgn0022065	Ntf-2	CG1740
	FBgn0022066	CG2807	CG2807
	FBgn0022067	CG7420	CG7420
	FBgn0022068	CG3605	CG3605
	FBgn0022069	CG17259	CG17259
	FBgn0022070	CG9140	CG9140
	FBgn0022071	CG9548	CG9548
	FBgn0022072	CG11266	CG11266
	FBgn0022073	Mnn1	CG13778
	FBgn0022074	Pvr	CG8222
	FBgn0022075	CG13096	CG13096
	FBgn0022076	CG12264	CG12264
	FBgn0022077	bsf	CG10302
	FBgn0022078	CG10333	CG10333
	FBgn0022079	Nedd8	CG10679
	FBgn0022080	Tango6	CG18398
	FBgn0022081	CG12050	CG12050
	FBgn0022082	CG9253	CG9253
	FBgn0022083	Tif-IA	CG3278
	FBgn0022084	CG9410	CG9410
	FBgn0022085	CG1603	CG1603
	FBgn0022086	U2A	CG1406
	FBgn0022087	CG8728	CG8728
	FBgn0022088	Nup44A	CG8722
	FBgn0022089	FANCI	CG13745
	FBgn0022090	RpLP0-like	CG1381
	FBgn0022091	CG8632	CG8632
	FBgn0022092	mip120	CG6061
	FBgn0022093	Tango7	CG8309
	FBgn0022094	CG8435	CG8435
	FBgn0022095	unc-104	CG8566
	FBgn0022096	APC10	CG11419
	FBgn0022097	MESR4	CG4903
	FBgn0022098	OstDelta	CG6370
	FBgn0022099	CG11180	CG11180
	FBgn0022100	Rtf1	CG10955
	FBgn0022101	CG3803	CG3803
	FBgn0022102	MEP-1	CG1244
	FBgn0022103	CG11526	CG11526
	FBgn0022104	CG10673	CG10673
	FBgn0022105	CG13298	CG13298
	FBgn0022106	velo	CG10107
	FBgn0022107	Mis12	CG18156
	FBgn0022108	CG8005	CG8005
	FBgn0022109	CG7185	CG7185
	FBgn0022110	CG7839	CG7839
	FBgn0022111	CG11660	CG11660
	FBgn0022112	Pop2	CG5684
	FBgn0022113	CG10426	CG10426
	FBgn0022114	CG10418	CG10418
	FBgn0022115	Best4	CG7259
	FBgn0022116	CG5589	CG5589
	FBgn0022117	CG9451	CG9451
	FBgn0022118	Lon	CG8798
	FBgn0022119	Prp3	CG7757
	FBgn0022120	Spc105R	CG11451
	FBgn0022121	barc	CG6049
	FBgn0022122	Cdk12	CG7597
	FBgn0022123	Nopp140	CG7421
	FBgn0022124	aux	CG1107
	FBgn0022125	Zif	CG10267
	FBgn0022126	CG1234	CG1234
	FBgn0022127	CG9667	CG9667
	FBgn0022128	eIF4AIII	CG7483
	FBgn0022129	CG8116	CG8116
	FBgn0022130	CG9797	CG9797
	FBgn0022131	RnpS1	CG16788
	FBgn0022132	CG14712	CG14712
	FBgn0022133	MBD-R2	CG10042
	FBgn0022134	CG15887	CG15887
	FBgn0022135	CG16941	CG16941
	FBgn0022136	CG3590	CG3590
	FBgn0022137	ns1	CG3983
	FBgn0022138	Keap1	CG3962
	FBgn0022139	MED17	CG3962
	FBgn0022140	WRNexo	CG7670
	FBgn0022141	TFAM	CG4217
	FBgn0022142	Dcr-1	CG4792
	FBgn0022143	Nup98-96	CG10198
	FBgn0022144	CG11920	CG11920
	FBgn0022145	CG6066	CG6066
	FBgn0022146	CAP-D2	CG1911
	FBgn0022147	Set1	CG40351
	FBgn0022148	wds	CG17437
	FBgn0022149	c12.1	CG12135
	FBgn0022150	Spt5	CG7626
	FBgn0022151	CG11398	CG11398
	FBgn0022152	zetaCOP	CG3948
	FBgn0022153	CG11985	CG11985
	FBgn0022154	CG13779	CG13779
	FBgn0022155	armi	CG11513
	FBgn0022156	SCAR	CG4636
	FBgn0022157	mRpS5	CG40049
	FBgn0022158	CG30020	CG30020
	FBgn0022159	CG30382	CG30382
	FBgn0022160	CG32113	CG32113
	FBgn0022161	Ccn	CG32183
	FBgn0022162	CG33123	CG33123
	FBgn0022163	PNUTS	CG33526
	FBgn0022164	Nipped-A	CG33554
	FBgn0022165	form3	CG33556
	FBgn0022166	tmod	CG1539
	FBgn0022167	pps	CG6525
	FBgn0022168	CG34310	CG34310
	FBgn0022169	Not1	CG34407
	FBgn0022170	Prosalpha2	CG5266
	FBgn0022171	tum	CG13345
	FBgn0022172	Aats-asn	CG10687
	FBgn0022173	Cenp-C	CG31258
	FBgn0022174	pix	CG5651
	FBgn0022175	tlk	CG34412
	FBgn0022176	kis	CG3696
	FBgn0022177	egg	CG12196
	FBgn0022178	Snap
	FBgn0022179	CG42245	CG42245
	FBgn0022180	CG42307	CG42307
	FBgn0022181	pzg	CG7752
	FBgn0022182	Hip14	CG6017
	FBgn0022183	Nop60B	CG3333
	FBgn0022184	gwl	CG7719
	FBgn0022185	Pp2A-29B	CG17291
	FBgn0022186	mxc	CG12124
	FBgn0022187	Bet3	CG3911
	FBgn0022188	par-1	CG8201
	FBgn0022189	scny	CG5505
	FBgn0022190	alc	CG8057
	FBgn0022191	TER94	CG2331
	FBgn0022192	Prp19	CG5519
	FBgn0022193	Rpn3	CG42641
	FBgn0022194	CSN8	CG42522
	FBgn0022195	nej	CG15319
	FBgn0022196	pAbp	CG5119
	FBgn0022197	SmE	CG18591
	FBgn0022198	snRNP-U1-C	CG5454
	FBgn0022199	Dhc64C	CG7507
	FBgn0022200	aPKC	CG42783
	FBgn0022201	PI4KIIIalpha	CG10260
	FBgn0022202	mtRNApol	CG4644
	FBgn0022203	TfAP-2	CG7807
	FBgn0022204	east	CG4399
	FBgn0022205	Mi-2	CG8103
	FBgn0022206	vas	CG46283
	FBgn0022207	SmB	CG5352
	FBgn0022208	Nup160	CG4738
	FBgn0022209	dm
	FBgn0022210	Fs(2)Ket	CG2637
	FBgn0022211	psq	CG2368
	FBgn0022212	Prosalpha1	CG18495
	FBgn0022213	Cdk7	CG3319
	FBgn0022214	hts	CG43443
	FBgn0022215	l(3)72Ab	CG5931
	FBgn0022216	eIF-2gamma	CG43665
	FBgn0022217	Su(var)3-9	CG43664
	FBgn0022218	BubR1	CG7838
	FBgn0022219	ebi	CG4063
	FBgn0022220	Caf1	CG12109
	FBgn0022221	Sxl	CG43770
	FBgn0022222	CkIIalpha	CG17520
	FBgn0022223	gpp	CG42803
	FBgn0022224	smt3	CG4494
	FBgn0022225	Slh	Slh
		bgcn
		yb
[truncated: 22 more columns]

## Sheet: Table B. Gene pred by ID type
	Table B.	GSC regulating gene ortholog predictions from ensembl, 47 species paper, initial reciprocal BLAST best hit search, and final reciprocal BLAST best hit search for 17 species grouped by ortholog identification methodology
											Gene present						ensembl results
											Synteny retained						47 species results
					Gene predicted absent						Synteny partially retained						RBBH initial results
					Gene predicted weak						Synteny absent						RBBH final results
	GSC regulating genes			Species included in ortholog identification and evaluation
	FBgn (r5.50)	Symbol	CG number	sim	sec	tei	yak	tak	ele	ser	ana	pse	obs	wil	moj	vir	gri	rub	dom	cup	sim	sec	tei	yak	tak	ele	ser	ana	pse	obs	wil	moj	vir	gri	rub	dom	cup	sim	sec	tei	yak	tak	ele	ser	ana	pse	obs	wil	moj
	FBgn0000071	Ama	CG2198
	FBgn0000100	RpLP0	CG7490
	FBgn0000114	aret (bru1?)	CG31762
	FBgn0000139	ash2	CG6677
	FBgn0000158	bam	CG10422
	FBgn0000183	BicD	CG6605
	FBgn0000259	CkIIbeta	CG15224
	FBgn0000377	crn	CG3193
	FBgn0000392	cup	CG11181
	FBgn0000412	D1	CG9745
	FBgn0000426	SmF	CG16792
	FBgn0000463	Dl	CG3619
	FBgn0000541	E(bx)	CG32346
	FBgn0000562	egl	CG4051
	FBgn0000581	E(Pc)	CG7776
	FBgn0000617	e(y)1	CG6474
	FBgn0000629	E(z)	CG6502
	FBgn0000996	dup	CG8171
	FBgn0001142	Gs1	CG2718
	FBgn0001197	His2Av	CG5499
	FBgn0001215	Hrb98DE	CG9983
	FBgn0266599	Hsc70-4	CG4264
	FBgn0001233	Hsp83	CG1242
	FBgn0001320	kni	CG4717
	FBgn0001491	l(1)10Bb	CG1639
	FBgn0001565	Hlc	CG1666
	FBgn0001624	dlg1	CG1725
	FBgn0002031	l(2)37Cc	CG10691
	FBgn0002174	l(2)tid	CG5504
	FBgn0002183	dre4	CG1828
	FBgn0002413	dco	CG2048
	FBgn0002431	hyd	CG9484
	FBgn0002466	sti	CG10522
	FBgn0002622	RpS3	CG6779
	FBgn0002638	Rcc1	CG10480
	FBgn0002787	Rpn8	CG3416
	FBgn0002791	mr	CG3060
	FBgn0002909	mus312	CG8601
	FBgn0003023	otu	CG12743
	FBgn0003041	pbl	CG8114
	FBgn0003090	pk	CG11084
	FBgn0003124	polo	CG12306
	FBgn0003169	put	CG7904
	FBgn0003261	Rm62	CG10279
	FBgn0003274	RpLP2	CG4918
	FBgn0003277	RpII215	CG1554
	FBgn0003346	RanGAP	CG9999
	FBgn0003371	sgg	CG2621
	FBgn0003459	stwl	CG3836
	FBgn0003514	sqh	CG3595
	FBgn0003567	su(Hw)	CG8573
	FBgn0003607	Su(var)205	CG8409
	FBgn0003612	Su(var)2-10	CG8068
	FBgn0003676	T-cp1	CG5374
	FBgn0003732	Top2	CG10223
	FBgn0003884	alphaTub84B	CG1913
	FBgn0003886	alphaTub85E	CG9476
	FBgn0003887	betaTub56D	CG9277
	FBgn0003942	RpS27A	CG5271
	FBgn0004066	Prosalpha4	CG3422
	FBgn0004103	Pp1-87B	CG5650
	FBgn0004106	cdc2	CG5363
	FBgn0004107	cdc2c	CG10498
	FBgn0004378	Klp61F	CG9191
	FBgn0004391	shtd	CG9198
	FBgn0004401	Pep	CG6143
	FBgn0004419	me31B	CG4916
	FBgn0004656	fs(1)h	CG2252
	FBgn0004811	fs(2)ltoPP43	CG10528
	FBgn0004838	Hrb27C	CG10377
	FBgn0004856	Bx42	CG8264
	FBgn0004872	piwi	CG6122
	FBgn0004913	Gnf1	CG1119
	FBgn0005632	faf	CG1945
	FBgn0265434	zip	CG15792
	FBgn0005677	dac	CG4952
	FBgn0008635	betaCop	CG6223
	FBgn0010217	ATPsyn-beta	CG11154
	FBgn0010278	Ssrp	CG4817
	FBgn0010282	TfIIFalpha	CG10281
	FBgn0010292	bys	CG1430
	FBgn0010341	Cdc42	CG12530
	FBgn0010355	Taf1	CG17603
	FBgn0010356	Taf5	CG7704
	FBgn0010379	Akt1	CG4006
	FBgn0010382	CycE	CG3938
	FBgn0010602	lwr	CG3018
	FBgn0011202	dia	CG1768
	FBgn0011211	blw	CG3612
	FBgn0011217	eff	CG7425
	FBgn0011230	poe	CG14472
	FBgn0011361	mtacp1	CG9160
	FBgn0011573	Cdc37	CG12019
	FBgn0011604	Iswi	CG8625
	FBgn0011638	La	CG10922
	FBgn0011725	twin	CG31137
	FBgn0011764	Dsp1	CG12223
	FBgn0011785	BRWD3	CG31132
	FBgn0011802	Gem3	CG6539
	FBgn0012058	Cdc27	CG8610
	FBgn0013746	alien	CG9556
	FBgn0013984	InR	CG18402
	FBgn0014020	Rho1	CG8416
	FBgn0014037	Su(Tpl)	CG32217
	FBgn0014127	barr	CG10726
	FBgn0014861	Mcm2	CG7538
	FBgn0015031	cype	CG14028
	FBgn0015245	Hsp60	CG12101
	FBgn0015282	Rpt2	CG5289
	FBgn0015288	RpL22	CG7434
	FBgn0015391	glu	CG11397
	FBgn0015509	lin19	CG1877
	FBgn0015544	spag	CG13570
	FBgn0015621	Clp	CG3642
	FBgn0015664	Dref	CG5838
	FBgn0015834	Trip1	CG8882
	FBgn0015929	dpa	CG1616
	FBgn0015949	hrg	CG9854
	FBgn0016034	mael	CG11254
	FBgn0016696	Pitslre	CG4268
	FBgn0016983	smid	CG8571
	FBgn0017550	Rga	CG2161
	FBgn0017577	Mcm5	CG4082
	FBgn0019624	CoVa	CG14724
	FBgn0019644	ATPsyn-b	CG8189
	FBgn0019949	Cdk9	CG5179
	FBgn0020235	ATPsyn-gamma	CG7610
	FBgn0020306	dom	CG9696
	FBgn0020497	emb	CG13387
	FBgn0020633	Mcm7	CG4978
	FBgn0020910	RpL3	CG4863
	FBgn0021760	chb	CG32435
	FBgn0021761	Nup154	CG4579
	FBgn0021796	Tor	CG5092
	FBgn0021875	Zfrp8	CG3260
	FBgn0021995	Rs1	CG2173
	FBgn0021996	Cas	CG2102
	FBgn0021997	Cbp20	CG12357
	FBgn0021998	SmD3	CG8427
	FBgn0021999	Prosalpha7	CG1519
	FBgn0022000	Orc4	CG2917
	FBgn0022001	slmb	CG3412
	FBgn0022002	mip130	CG3480
	FBgn0022003	zpg	CG10125
	FBgn0022004	ial	CG6620
	FBgn0022005	chico	CG5686
	FBgn0022006	WASp	CG1520
	FBgn0022007	Mcm3	CG4206
	FBgn0022008	EfTuM	EfTuM
	FBgn0022009	RpL10	CG17521
	FBgn0022010	CycT	CG6292
	FBgn0022011	Bub3	CG7581
	FBgn0022012	skpA	CG16983
	FBgn0022013	CycK	CG15218
	FBgn0022014	beta'Cop	CG6699
	FBgn0022015	Mcm6	CG4039
	FBgn0022016	IntS8	CG5859
	FBgn0022017	Fen1	CG8648
	FBgn0022018	UBL3	CG9038
	FBgn0022019	nop5	CG10206
	FBgn0022020	mei-P26	CG12218
	FBgn0022021	eIF-1A	CG8053
	FBgn0022022	msk	CG7935
	FBgn0022023	RpII33	CG9124
	FBgn0022024	Nipped-B	CG17704
	FBgn0022025	Su(var)2-HP2	CG12864
	FBgn0022026	CSN5	CG14884
	FBgn0022027	CSN3	CG18332
	FBgn0022028	CSN1b	CG3889
	FBgn0022029	wde	CG12340
	FBgn0022030	Nup93-1	CG11092
	FBgn0022031	CG7028	CG7028
	FBgn0022032	SMC2	CG10212
	FBgn0022033	ball	CG6386
	FBgn0022034	ns3	CG14788
	FBgn0022035	Nxt1	CG12752
	FBgn0022036	Ilk	CG10504
	FBgn0022037	Sec71	CG7578
	FBgn0022038	pUf68	CG12085
	FBgn0022039	spt4	CG12372
	FBgn0022040	Rpn7	CG5378
	FBgn0022041	Rpn6	CG10149
	FBgn0022042	Rpn9	CG10230
	FBgn0022043	Rpn12	CG4157
	FBgn0022044	Rpn11	CG18174
	FBgn0022045	Rpn1	CG7762
	FBgn0022046	CSN7	CG2038
	FBgn0022047	CSN6	CG6932
	FBgn0022048	gammaCop	CG1528
	FBgn0022049	deltaCOP	CG14813
	FBgn0022050	Spt6	CG12225
	FBgn0022051	Uba2	CG7528
	FBgn0022052	Prosbeta5	CG12323
	FBgn0022053	Aos1	CG12276
	FBgn0022054	CG2875	CG2875
	FBgn0022055	raptor	CG4320
	FBgn0022056	CG1444	CG1444
	FBgn0022057	Caf1-180	CG12109
	FBgn0022058	CG7033	CG7033
	FBgn0022059	feo	CG11207
	FBgn0022060	Set2	CG1716
	FBgn0022061	Ndc80	CG9938
	FBgn0022062	eIF5	CG9177
	FBgn0022063	CG9609	CG9609
	FBgn0022064	CG1812	CG1812
	FBgn0022065	Ntf-2	CG1740
	FBgn0022066	CG2807	CG2807
	FBgn0022067	CG7420	CG7420
	FBgn0022068	CG3605	CG3605
	FBgn0022069	CG17259	CG17259
	FBgn0022070	CG9140	CG9140
	FBgn0022071	CG9548	CG9548
	FBgn0022072	CG11266	CG11266
	FBgn0022073	Mnn1	CG13778
	FBgn0022074	Pvr	CG8222
	FBgn0022075	CG13096	CG13096
	FBgn0022076	CG12264	CG12264
	FBgn0022077	bsf	CG10302
	FBgn0022078	CG10333	CG10333
	FBgn0022079	Nedd8	CG10679
	FBgn0022080	Tango6	CG18398
	FBgn0022081	CG12050	CG12050
	FBgn0022082	CG9253	CG9253
	FBgn0022083	Tif-IA	CG3278
	FBgn0022084	CG9410	CG9410
	FBgn0022085	CG1603	CG1603
	FBgn0022086	U2A	CG1406
	FBgn0022087	CG8728	CG8728
	FBgn0022088	Nup44A	CG8722
	FBgn0022089	FANCI	CG13745
	FBgn0022090	RpLP0-like	CG1381
	FBgn0022091	CG8632	CG8632
	FBgn0022092	mip120	CG6061
	FBgn0022093	Tango7	CG8309
	FBgn0022094	CG8435	CG8435
	FBgn0022095	unc-104	CG8566
	FBgn0022096	APC10	CG11419
	FBgn0022097	MESR4	CG4903
	FBgn0022098	OstDelta	CG6370
	FBgn0022099	CG11180	CG11180
	FBgn0022100	Rtf1	CG10955
	FBgn0022101	CG3803	CG3803
	FBgn0022102	MEP-1	CG1244
	FBgn0022103	CG11526	CG11526
	FBgn0022104	CG10673	CG10673
	FBgn0022105	CG13298	CG13298
	FBgn0022106	velo	CG10107
	FBgn0022107	Mis12	CG18156
	FBgn0022108	CG8005	CG8005
	FBgn0022109	CG7185	CG7185
	FBgn0022110	CG7839	CG7839
	FBgn0022111	CG11660	CG11660
	FBgn0022112	Pop2	CG5684
	FBgn0022113	CG10426	CG10426
	FBgn0022114	CG10418	CG10418
	FBgn0022115	Best4	CG7259
	FBgn0022116	CG5589	CG5589
	FBgn0022117	CG9451	CG9451
	FBgn0022118	Lon	CG8798
	FBgn0022119	Prp3	CG7757
	FBgn0022120	Spc105R	CG11451
	FBgn0022121	barc	CG6049
	FBgn0022122	Cdk12	CG7597
	FBgn0022123	Nopp140	CG7421
	FBgn0022124	aux	CG1107
	FBgn0022125	Zif	CG10267
	FBgn0022126	CG1234	CG1234
	FBgn0022127	CG9667	CG9667
	FBgn0022128	eIF4AIII	CG7483
	FBgn0022129	CG8116	CG8116
	FBgn0022130	CG9797	CG9797
	FBgn0022131	RnpS1	CG16788
	FBgn0022132	CG14712	CG14712
	FBgn0022133	MBD-R2	CG10042
	FBgn0022134	CG15887	CG15887
	FBgn0022135	CG16941	CG16941
	FBgn0022136	CG3590	CG3590
	FBgn0022137	ns1	CG3983
	FBgn0022138	Keap1	CG3962
	FBgn0022139	MED17	CG3962
	FBgn0022140	WRNexo	CG7670
	FBgn0022141	TFAM	CG4217
	FBgn0022142	Dcr-1	CG4792
	FBgn0022143	Nup98-96	CG10198
	FBgn0022144	CG11920	CG11920
	FBgn0022145	CG6066	CG6066
	FBgn0022146	CAP-D2	CG1911
	FBgn0022147	Set1	CG40351
	FBgn0022148	wds	CG17437
	FBgn0022149	c12.1	CG12135
	FBgn0022150	Spt5	CG7626
	FBgn0022151	CG11398	CG11398
	FBgn0022152	zetaCOP	CG3948
	FBgn0022153	CG11985	CG11985
	FBgn0022154	CG13779	CG13779
	FBgn0022155	armi	CG11513
	FBgn0022156	SCAR	CG4636
	FBgn0022157	mRpS5	CG40049
	FBgn0022158	CG30020	CG30020
	FBgn0022159	CG30382	CG30382
	FBgn0022160	CG32113	CG32113
	FBgn0022161	Ccn	CG32183
	FBgn0022162	CG33123	CG33123
	FBgn0022163	PNUTS	CG33526
	FBgn0022164	Nipped-A	CG33554
	FBgn0022165	form3	CG33556
	FBgn0022166	tmod	CG1539
	FBgn0022167	pps	CG6525
	FBgn0022168	CG34310	CG34310
	FBgn0022169	Not1	CG34407
	FBgn0022170	Prosalpha2	CG5266
	FBgn0022171	tum	CG13345
	FBgn0022172	Aats-asn	CG10687
	FBgn0022173	Cenp-C	CG31258
	FBgn0022174	pix	CG5651
	FBgn0022175	tlk	CG34412
	FBgn0022176	kis	CG3696
	FBgn0022177	egg	CG12196
	FBgn0022178	Snap
	FBgn0022179	CG42245	CG42245
	FBgn0022180	CG42307	CG42307
	FBgn0022181	pzg	CG7752
	FBgn0022182	Hip14	CG6017
	FBgn0022183	Nop60B	CG3333
	FBgn0022184	gwl	CG7719
	FBgn0022185	Pp2A-29B	CG17291
	FBgn0022186	mxc	CG12124
	FBgn0022187	Bet3	CG3911
	FBgn0022188	par-1	CG8201
	FBgn0022189	scny	CG5505
	FBgn0022190	alc	CG8057
	FBgn0022191	TER94	CG2331
	FBgn0022192	Prp19	CG5519
	FBgn0022193	Rpn3	CG42641
	FBgn0022194	CSN8	CG42522
	FBgn0022195	nej	CG15319
	FBgn0022196	pAbp	CG5119
	FBgn0022197	SmE	CG18591
	FBgn0022198	snRNP-U1-C	CG5454
	FBgn0022199	Dhc64C	CG7507
	FBgn0022200	aPKC	CG42783
	FBgn0022201	PI4KIIIalpha	CG10260
	FBgn0022202	mtRNApol	CG4644
	FBgn0022203	TfAP-2	CG7807
	FBgn0022204	east	CG4399
	FBgn0022205	Mi-2	CG8103
	FBgn0022206	vas	CG46283
	FBgn0022207	SmB	CG5352
	FBgn0022208	Nup160	CG4738
	FBgn0022209	dm
	FBgn0022210	Fs(2)Ket	CG2637
	FBgn0022211	psq	CG2368
	FBgn0022212	Prosalpha1	CG18495
	FBgn0022213	Cdk7	CG3319
	FBgn0022214	hts	CG43443
	FBgn0022215	l(3)72Ab	CG5931
	FBgn0022216	eIF-2gamma	CG43665
	FBgn0022217	Su(var)3-9	CG43664
	FBgn0022218	BubR1	CG7838
	FBgn0022219	ebi	CG4063
	FBgn0022220	Caf1	CG12109
	FBgn0022221	Sxl	CG43770
	FBgn0022222	CkIIalpha	CG17520
	FBgn0022223	gpp	CG42803
	FBgn0022224	smt3	CG4494
	FBgn0022225	Slh	Slh
		bgcn
		yb
[truncated: 22 more columns]

## Sheet: Table C. RBBH initial results
	Table C.	Initial results from reciprocal blast best hit GSC gene ortholog search and downstream syntenic evaluation
					Gene present
					Gene predicted absent
				RBBH initial																	Syntenic evaluation
	FBgn (r5.50)	Symbol		sim	sec	tei	yak	tak	ele	ser	ana	pse	obs	wil	moj	vir	gri	rub	dom	cup	sim right	sim left	sim middle (blastn)	sec right	sec left	sec middle (blastn)	tei right	tei left	tei middle (blastn)	yak right	yak left	yak middle (blastn)	tak right	tak left	tak middle (blastn)	ele right	ele left	ele middle (blastn)	ser right	ser left	ser middle (blastn)	ana right	ana left	ana middle (blastn)	pse right	pse left	pse middle (blastn)	obs right	obs left
	FBgn0000412	D1	CG9745
	FBgn0000426	SmF	CG16792
	FBgn0001215	Hrb98DE	CG9983																																				CG10011	Noa36	absent, synteny destroyed						present(LOC6896845)
	FBgn0266599	Hsc70-4	CG4264																																			present, LOC108137631
	FBgn0001320	kni	CG4717
	FBgn0002791	mr	CG3060
	FBgn0002909	mus312	CG8601
	FBgn0003090	pk	CG11084
	FBgn0003459	stwl	CG3836																																												present, LOC4813024
	FBgn0003732	Top2	CG10223																																			present, LOC108138946
	FBgn0003886	alphaTub85E	CG9476																														side-vii (LOC108062856)	FoxP (LOC108062850)	present LOC108062815												present, LOC4802911
	FBgn0003887	betaTub56D	CG9277																																			present, LOC108143509
	FBgn0003942	RpS27A	CG5271
	FBgn0004103	Pp1-87B	CG5650
	FBgn0004656	fs(1)h	CG2252
	FBgn0265434	zip	CG15792																		uzip (LOC6736169)	CG3829 (LOC6736167)	present (LOC6736168)	uzip(LOC6618922)	CG3829(LOC6618919)	zip(LOC6618921) present	uzip(LOC122612464)	CG3829(LOC122613550)	zip present (LOC122613549)	uzip (LOC6532158)	CG3829 (LOC6532156	present (LOC6532157)	uzip (LOC122612464)	CG3829(LOC122613550)	present, synteny retainedLOC122613549						present LOC110180250			present LOC6494377			present, LOC4802911
	FBgn0005677	dac	CG4952
	FBgn0011217	eff	CG7425
	FBgn0011361	mtacp1	CG9160
	FBgn0011764	Dsp1	CG12223																																			present, LOC108141613
	FBgn0011802	Gem3	CG6539
	FBgn0013984	InR	CG18402																																			present, LOC108141042
	FBgn0014037	Su(Tpl)	CG32217
	FBgn0016034	mael	CG11254
	FBgn0020235	ATPsyn-gamma	CG7610
	FBgn0020306	dom	CG9696
	FBgn0021999	Prosalpha7	CG1519																																			present, LOC108141516
	FBgn0022001	slmb	CG3412																																			present, LOC108140656
	FBgn0022002	mip130	CG3480
	FBgn0022003	zpg	CG10125
	FBgn0022005	chico	CG5686
	FBgn0022007	Mcm3	CG4206																																			present, LOC108147738
	FBgn0022011	Bub3	CG7581
	FBgn0022018	UBL3	CG9038																																									absent, synteny destroyed
	FBgn0022019	nop5	CG10206
	FBgn0022021	eIF-1A	CG8053
	FBgn0022024	Nipped-B	CG17704																																present LOC123003481
	FBgn0022025	Su(var)2-HP2	CG12864
	FBgn0022030	Nup93-1	CG11092
	FBgn0022034	ns3	CG14788																																			present, LOC108138431
	FBgn0022055	raptor	CG4320
	FBgn0022062	eIF5	CG9177
	FBgn0022067	CG7420	CG7420
	FBgn0022069	CG17259	CG17259
	FBgn0022071	CG9548	CG9548
	FBgn0022075	CG13096	CG13096																																									present, LOC6497194
	FBgn0022077	bsf	CG10302																																			present, LOC108149437
	FBgn0022078	CG10333	CG10333
	FBgn0022079	Nedd8	CG10679
	FBgn0022081	CG12050	CG12050																																			present, LOC108141974
	FBgn0022083	Tif-IA	CG3278																																absent, synteny destroyed
	FBgn0022085	CG1603	CG1603
	FBgn0022091	CG8632	CG8632
	FBgn0022093	Tango7	CG8309
	FBgn0022095	unc-104	CG8566																																			present, LOC108144354
	FBgn0022099	CG11180	CG11180
	FBgn0022101	CG3803	CG3803
	FBgn0022107	Mis12	CG18156
	FBgn0022115	Best4	CG7259
	FBgn0022117	CG9451	CG9451
	FBgn0022121	barc	CG6049
	FBgn0022135	CG16941	CG16941																																			present, LOC108135275
	FBgn0022147	Set1	CG40351																																present (LOC108062431)
	FBgn0022151	CG11398	CG11398
	FBgn0022154	CG13779	CG13779																																			present, LOC108150737
	FBgn0022157	mRpS5	CG40049																								snap25 2left (LOC122625487)	nvd left (LOC122625484)	absent, synteny busted									present, LOC108140513
	FBgn0022158	CG30020	CG30020
	FBgn0022161	Ccn	CG32183
	FBgn0022162	CG33123	CG33123																																			present, LOC108134716
	FBgn0022164	Nipped-A	CG33554																																present LOC123003481
	FBgn0022167	pps	CG6525
	FBgn0022168	CG34310	CG34310
	FBgn0022173	Cenp-C	CG31258																																			present, LOC108144057
	FBgn0022175	tlk	CG34412																																			present, LOC108135910
	FBgn0022176	kis	CG3696																																			present, LOC108148770
	FBgn0022191	TER94	CG2331																																			present, LOC108148770
	FBgn0022197	SmE	CG18591
	FBgn0022201	PI4KIIIalpha	CG10260																																			present, LOC108136267
	FBgn0022206	vas	CG46283																																			present, LOC108138173			present, LOC110186081
	FBgn0022212	Prosalpha1	CG18495																		Prosalpha1R (LOC6733438)	dimz-phr (LOC6733437)	absent, synteny retained	prosalpha1R(LOC6608067)	phr(LOC6608066)	absent, synteny retained	prosalpha1R right(LOC122611475)	phr left(LOC122611473)	absent, synteny retained	prosalpha1R (LOC6528488)	phr (LOC6528488)	absent, synteny retained			present LOC108067877	prosalpha1R(LOC108149632	phr LOC108149633	absent, synteny retained			present, LOC110191586	prosalpha1R LOC649099	phr LOC6496475	absent, synteny retained	prosalpha1R LOC4804438	phr LOC4804439	absent, synteny retained	prosalpha1R (LOC111078488)	phr (LOC111078490)
	FBgn0022217	Su(var)3-9	CG43664
	FBgn0022223	gpp	CG42803
		bgcn
		yb																																				present, LOC108140996			present, LOC110181785
[truncated: 22 more columns]

## Sheet: Table D. RBBH+synteny orthologs
	Table D.	Final results from reciprocal blast best hit GSC gene ortholog search and syntenic evaluation
																Gene present
																Synteny retained
																Synteny partially retained
																Synteny absent
				Reciprocal BLAST best hit final
	FBgn (r5.50)	Symbol	CG number	sim	sec	tei	yak	tak	ele	ser	ana	pse	obs	wil	moj	vir	gri	rub	dom	cup
	FBgn0000412	D1	CG9745
	FBgn0001215	Hrb98DE	CG9983
	FBgn0266599	Hsc70-4	CG4264
	FBgn0002791	mr	CG3060
	FBgn0003886	alphaTub85E	CG9476
	FBgn0004103	Pp1-87B	CG5650
	FBgn0016034	mael	CG11254
	FBgn0022003	zpg	CG10125
	FBgn0022005	chico	CG5686
	FBgn0022018	UBL3	CG9038
	FBgn0022025	Su(var)2-HP2	CG12864
	FBgn0022030	Nup93-1	CG11092
	FBgn0022062	eIF5	CG9177
	FBgn0022067	CG7420	CG7420
	FBgn0022071	Phf5A	CG9548
	FBgn0022075	CG13096	CG13096
	FBgn0022077	bsf	CG10302
	FBgn0022081	CG12050	CG12050
	FBgn0022083	Tif-IA	CG3278
	FBgn0022085	CG1603	CG1603
	FBgn0022107	Mis12	CG18156
	FBgn0022115	Best4	CG7259
	FBgn0022117	CG9451	CG9451
	FBgn0022151	CG11398	CG11398
	FBgn0022157	mRpS5	CG40049
	FBgn0022164	Nipped-A	CG33554
	FBgn0022168	CG34310	CG34310
	FBgn0022173	Cenp-C	CG31258
	FBgn0022206	vas	CG46283
	FBgn0022212	Prosalpha1	CG18495
		yb

## Sheet: Table E. RBH ortholog I.N. pred
	Table E.	RBBH ortholog predictions for GSC interaction network genes
		simulans	sechelia	teissieri	yakuba	takahashii	elegans	serrata	ananassae	pseudoobscura	obscura	willistoni	mojavensis	virilis	grimshawi	rubida	domestica	cuprina
	prosalpha1	physical interactions																	47 physical interactions
	AnxB10
	CG10638
	CG12321
	CG13319
	CG15717
	CG2852
	Calr
	Eno
	GstO3
	HINT1
	Mdh2
	Moe
	PI31
	PSMG1
	Pdi
	Pomp
	Prosa2
	Prosa3
	Prosa4
	Prosa5
	Prosa6
	Prosa7
	ProsB1
	ProsB2
	ProsB3
	ProsB4
	ProsB4R2
	ProsB5
	ProsB6
	ProsB7
	Prx6c
	REG
	Rpn1
	Rpn13
	Rpn2
	Rpt1
	Rpt2
	Rpt3
	Rpt4
	Rpt5
	Sh3B
	Uch
	awd
	capt
	eEF1sigma(?)
	ref(2)P
	regucalcin
	mrsp5
	no interactions
	Cenp-c	protein-protein physical interaction																	36 protein-protein physical interactions
	14-3-3e
	14-3-3greek letter
	Bub3
	Hmr
	Hr78
	Kmn1
	Lhr
	Mis12
	Mnt
	Ndc80
	Nnf1a
	Nnf1b
	Nuf2
	PPP4R2r
	Pp2A-29B
	Pp4-19C
	Rel
	Snap29
	Spc105R
	Spc25
	Ssrp
	Top2
	apt
	baf
	ball
	cal1
	cid
	crm
	dre4
	flfl
	jigr1
	ncd
	phol
	prod
	sage
	sug
	satDNA																		1 RNA-protein physical interaction
		genetic interactions
	cal1																		4 genetic interactions
	cid
	pim
	thr
	Hrb98DE		protein-protein physical interaction																18 protein-protein physical intearctions
	CG9106
	Hrb27C
	Hrb87F
	InR
	Mettl14
	Nca
	PGRP-LB
	Parp
	Pi3K21B
	S6kII
	Su(var)205
	TBPH
	foxo
	gig
	glo
	kel
	mrj
	sqd
			RNA-protein physical interaction																9 RNA-protein physical interactions
	Dscam1
	how
	lncRNA:Hsromega
	nanos
	pelo
	pros
	pum
	shg
	shu
			RNA-RNA																1 RNA-RNA interaction
	mir-1
			genetic interactions																4 genetic interactions
	mrj
	Parg
	shg
	TBPH
	UBL3
	no interactions
	atub85E		physical interactions RNA-protein																1 physical interaction RNA-protein
	stau
			physical interactions protein-protein																2 physical interactions protein-protein
	futsch
	ringer
	yb		physical interactions protein-protein																7 physical interactions protein-protein
	Nup214
	Nup54
	Nup58
	SoYb
	armi
	piwi
	vret
			physical interactions RNA-protein																1 physical interactiion RNA-protein
	lncRNA:flam
			genetic interactions																2 genetic interactions
	hh
	ptc
	cg9451
	no interactions
	nipped-A		physical interactions protein-protein																19 physical interactions protein-protein
	Ada1-2
	Ada2b
	Ada3
	Atxn7
	Brf
	CG12054
	Clk
	Gcn5
	Pbp45
	Saf6
	Sf3b5
	Sgf29
	Spt20
	Spt3
	Tip60
	Tti1
	e(y)2
	pont
	wda
			genetic interaction																8 genetic interactions
	Chi
	ct
	dom
	mam
	N
	run
	su(Hw)|ct
	vg
	morula	physical interactions protein-protein																	9 physical interactions protein-protein
	Cdc23
	Cdk1
	CycB
	CycB3
	Psc
	eff
	fzr
	ImgA
	vih
		genetic interactions																	6 genetic interactions
	CycB
	e(mr)
	Liprin-alpha
	eff
	shtd
	vih
	Mis12		physical interactions protein-protein																16 physical interactions protein-protein
	Atac1
	CG3339
	Cenp-C
	Dhc16F
	Dhc62B
	Dhc64C
	Kmn1
	Ndc80
	Nnf1a
	Nnf1b
	Nuf2
	Spc105R
	Spc25
	btv
	cana
	rod
	Hsc70-4		physical interactions protein-protein																23 physical interactions protein-protein
	AGO1
	AGO2
	AGO3
	CG17343
	CG7945
	DnaJ-1
	EcR
	HDAC6
	Hecw
	Lsd-2
	Mlf
	Sgt
	Stip1
	Tcs3
	Zw10
	Zwilch
	brm
	osk
	ph-p
	spag
	stumps
	stv
	usp
			physical interaction RNA-protein																1 physical interaction RNA-protein
	bol
			genetic interactions																25 genetic interactions
	aux
	Csp
	H
	Rme-8
	Tsc1
	Asx
	bol
	cathD
	CrebB
	Csp
	CycE
	dx
	HDAC6
	Lsd-2
	mTor
	N
	Pc
	Pcl
	ph-d
	ph-p
	shi
	Snr1
	Tpi
	trx
	Tsc1
	Pp1-87B		physical interactions protein-protein																43 physical interactions protein-protein
	ASPP
	CG12620
	CG13994
	CG31244
	CG31457
	CG42748
	CG7029
	CG9933
	Gbs-70E
	Gbs-76A
	I-2
	I-3
	MYPT-75D
	Mbs
	Moe
	Mps1
	NiPp1
	Nop17l
	PNUTS
	PPP1R15
	Pc
	Ppi1
	REPTOR
	Rif1
	S6k
	Sara
	Spindly
	Sur-8
	ZAP3
	Zasp66
	corolla
	ec
	flw
	mars
	neb
	per
	pico
	sds22
	smo
	sqh
	tim
	trx
	uri
		genetic interactions																	13 genetic interactions
	flw
	grp|lok
	per
	Pp1alpha-96A
	E(z)
	Egfr
	NiPp1
	Nop17l
	png
	put
	Ret
	Rif1
	trx
	zpg	genetic interactions																	3 genetic interactions
	bam
	bgcn
	dpp
	chico	physical interactions protein-protein																chico	28 physical interactinos protein-protein
	14-3-3e
	14-3-3letter
	CG7668
	Flo1
	Flo2
	Hsc70-3
	InR
	Ist1
	Lnk
	Pgam5
	Pi3k21B
	Pi3K92E
	Pp2A-29B
	RanBPM
	RpL14
	RpL17
	RpL18
	RpL30
	RpL4
	RpL7A
	RpS15Aa
	RpS26
	Vps4
	Vps60
	cmb
	dos
	mib2
	tws
		genetic interactions
	Atg5																		14 genetic interactions
	B4
	foxo
	InR
	mir-278
	PiK92E
	PIP4K
	PRAS40
	Ras85D
	rut
	Pink1
	Pten
	sl
	wake
	Nup93-1	physical interactions																	9 physical interactions
	E(z)
	Nup154
	Nup54
	Nup58
	Pc
	RYBP
	RfC4
	didum
	jar
	Phf5a	physical interactions protein-protein																	two physical interactions protein-protein
	Sf3b5
	snf
		RNA-protein																	1 physical interaction RNA-protein
	rin
	CG1603	physical interactions protein-protein																	19 physical interaction protein-protein
	AIF
	Ask1
	Bcs1
	CG10494
	CG1513
	CG33523
	CG8478
	CG9205
	Ets65A
	GAPcenA
	RanGAP
	Rel
	Sk2
	az2
	cert
	cnc
	dco
	I(2)k-12-9
	rdgB
		genetic interactions																	1 genetic interaction
	Ras85D
	Best4
	no interactions
	Su(var)2-HP2		physical interactions protein-protein																10 physical interactions protein-protein
	ADD1
	Caf1-55
	E(bx)
	HP1b
	Iswi
	Nap1
	Nurf-38
	Su(var)205
	vig
	vig2
	elF5		physical interactions protein-protein																3 physical interactions proteiin-protein
	eIf2beta
	rictor
	sima
	CG7420
	no interactions
	CG13096	physical interactions protein-protein																	7 physical interactions protein-protein
	CG8545
	Rheb
	S6kII
	Tsc1
	foxo
	gig
	rictor
	CG11398	physical interactions protein-protein																	4 physical interactions protein-protein
	BEAF32
	CG6276
	Hr78
	Rel
	CG34310
	no interactions
		simulans	sechelia	teissieri	yakuba	takahashii	elegans	serrata	ananassae	pseudoobscura	obscura	willistoni	mojavensis	virilis	grimshawi	rubida	domestica	cuprina
	D1
	Hr78
	Ptx1
	Ubx
	abd-A
	drm
	vnd
	kay
	lap
	pnr
	mael
	NAT1
	Panx
	Sumo
	Zfrp8
	brm
	cnn
	msps
	nocte
	nxf2
	piwi
	polo
	ssp2
	tacc
	gammaTub23C
	gammatub37C
	bam
	Dcr-1
	Klc
	loqs
	bsf
	CG13126
	Cbp80
	ClpX
	Lrpprc2
	S6Kll
	SLIRP2
	Tsc1
	btz
	exu
	foxo
	gig
	p53
	rictor
	sima
	osk
	CG12050
	none
	Tif-IA
	CG10973
	vas
	AGO3
	Art1
	CG5726
	Cap-D2
	Dcr-1
	Dhc64C
	Fmr1
	Fsn
	Klp10A
	Kots
	Nop60B
	Rm62
	armi
	aub
	barr
	bel
	bru1
	cup
	eIF5B
	faf
	gus
	me31B
	orb
	osk
	otu
	pAbp
	piwi
	qin
	spn-E
	sw
	tapas
	tej
	mei-P26
	nanos
	rhi
	bam
	BicD
	l(3)mbt
	Tm1
