# Supplementary material for: Comparative functional and evolutionary analysis of essential germline stem cell genes across the genus Drosophila and two outgroup species
Source: G3 (Bethesda). 2025 Oct 3;15(12):jkaf224. doi: 10.1093/g3journal/jkaf224 (PMC12693576; doi:10.1093/g3journal/jkaf224)
Supplement: jkaf224_Supplementary_Data [file jkaf224_supplementary_data.zip › Supplemental_File_S3_G3-2025-406158.xlsx]

## Sheet: Table A. Ortholog absences
	S3.
	Table A.	Final results from reciprocal blast best hit GSC gene ortholog search and syntenic evaluation with gene function and defect type
						Gene present											GSC loss (cell viability) (168)
						Synteny retained											Differentiation defect (37)
						Synteny partially retained											Other oogenesis defects (45)
						Synteny absent											GSC loss (GSC-loss) (116)
	FBgn (r5.50)	Symbol	CG number	sim	sec	tei	yak	tak	ele	ser	ana	pse	obs	wil	moj	vir	gri	rub	dom	cup	Function and defect type
	FBgn0000412	D1	CG9745																		transcription and chromatin remodelilng
	FBgn0001215	Hrb98DE	CG9983																		splicing
	FBgn0266599	Hsc70-4	CG4264																		no category
	FBgn0002791	mr	CG3060																		no subcategory
	FBgn0003886	alphaTub85E	CG9476																		kinetochore and spindle
	FBgn0004103	Pp1-87B	CG5650																		no subcategory
	FBgn0016034	mael	CG11254																		piRNA
	FBgn0022003	zpg	CG10125																		no subcategory
	FBgn0022005	chico	CG5686																		insulin signaling
	FBgn0022018	UBL3	CG9038																		no category
	FBgn0022025	Su(var)2-HP2	CG12864																		transcription and chromatin remodelilng
	FBgn0022030	Nup93-1	CG11092																		Nuclear pore
	FBgn0022062	eIF5	CG9177																		translation
	FBgn0022067	CG7420	CG7420																		no category
	FBgn0022071	Phf5A	CG9548																		no category
	FBgn0022075	CG13096	CG13096																		no category
	FBgn0022077	bsf	CG10302																		Ribosome biogenesis
	FBgn0022081	CG12050	CG12050																		no category
	FBgn0022083	Tif-IA	CG3278																		ribosome biogenesis 2
	FBgn0022085	CG1603	CG1603																		transcription and chromatin remodelilng
	FBgn0022107	Mis12	CG18156																		no subcategory
	FBgn0022115	Best4	CG7259																		no category
	FBgn0022117	CG9451	CG9451																		no category
	FBgn0022151	CG11398	CG11398																		transcription and chromatin remodelilng
	FBgn0022157	mRpS5	CG40049																		no category
	FBgn0022164	Nipped-A	CG33554																		transcription and chromatin remodelilng
	FBgn0022168	CG34310	CG34310																		no category
	FBgn0022173	Cenp-C	CG31258																		kinetochore and spindle
	FBgn0022206	vas	CG46283																		translation
	FBgn0022212	Prosalpha1	CG18495																		no category
		yb																			not in set

## Sheet: Table B. GSC gene absence table
	Table B.	GSC gene absences by functional category and defect type
	30 genes (without yb)	# of GSC genes absent (366)	No subcategory (105)	Transcription and chromatin remodeling (67)	splicing genes (22)	Translation (17)	Proteasome (15)	Ribosome biogenesis (28)	Cytokinesis (8)	COP9 signalosome (7)	DNA replication (7)	Kinetochore and spindle (6)	Insulin signaling (5)	Coatomer complex (5)	Chromosome condensation (5)	Nuclear pore (5)	protein sumoylation (4)	PiRNA (3)	No functional categorization (63)	GSC loss (cell viability)(168)	GSC loss (GSC-loss) (116)	Differentiation defect (37)	Other oogenesis defect (45)
		30	4	5	1	1	0	2	0	0	0	2	1	0	0	1	0	1	11	12	10	3	5
		0.0847	0.0381	0.0746	0.0455	0.0588	0	0.0714	0	0	0	0.3333	0.2	0	0	0.2	0	0.3333	0.193	0.0714	0.0862	0.0811	0.1111
	SPECIES	# OF GENES ABSENT (366)	No subcategory (105)	Transcription and chromatin remodeling (67)	splicing genes (22)	Translation (17)	Proteasome (15)	Ribosome biogenesis (28)	Cytokinesis (8)	COP9 signalosome (7)	DNA replication (7)	Kinetochore and spindle (6)	Insulin signaling (5)	Coatomer complex (5)	Chromosome condensation (5)	Nuclear pore (5)	Protein sumoylation (4)	PiRNA (3)	Not categorized (63)	GSC loss (cell viability)(168)	GSC loss (GSC-loss) (116)	Differentiation defect (37)	Other oogenesis defect (45)
	lucilla cuprina	11		3		1										1			5	2	5		3
	musca domestica	13	2	2	1			1				1	1			1			4	4	3	2	2
	rubida	5	2	1														1	1	3	1	1
	grimshawi	2		1															1		2
	virilis	2																	2		1		1
	mojavensis	3																	3		2		1
	willistoni	1																	1		1
	obscura	3										1							1	1	1
	pseudo	2																	1		1
	ananassae	2																	2		1		1
	serrata	1																		1
	elegans	1																	1		1
	takahashii	1						x												1
	yakuba	1																	1		1
	teissieri	2																	2	1	1
	sechelia	1																	1		1
	simulans	1																	1		1
	SPECIES	# OF GENES ABSENT	No subcategory (105)	Transcription and chromatin remodeling (67)	splicing genes (22)	Translation (17)	Proteasome (15)	Ribosome biogenesis (28)	Cytokinesis (8)	COP9 signalosome (7)	DNA replication (7)	Kinetochore and spindle (6)	Insulin signaling (5)	Coatomer complex (5)	Chromosome condensation (5)	Nuclear pore (5)	Protein sumoylation (4)	PiRNA (3)	Not categorized (63)	GSC loss (cell viability)(168)	GSC loss (GSC-loss) (116)	Differentiation defect (37)	Other oogenesis defect (45)
	lucilla cuprina	0.0301	0	0.0448	0	0.0588	0	0	0	0	0	0	0	0	0	0.2	0	0	0.0794	0.0119	0.0431	0	0.0667
	musca domestica	0.0355	0.019	0.0299	0.0455	0	0	0.0357	0	0	0	0.1667	0.2	0	0	0.2	0	0	0.0635	0.0238	0.0259	0.0541	0.0444
	rubida	0.0137	0.019	0.0149	0	0	0	0	0	0	0	0	0	0	0	0	0	0.3333	0.0159	0.0179	0.0086	0.027	0
	grimshawi	0.0055	0	0.0149	0	0	0	0	0	0	0	0	0	0	0	0	0	0	0.0159	0	0.0169	0	0
	virilis	0.0055	0	0	0	0	0	0	0	0	0	0	0	0	0	0	0	0	0.0317	0	0.0086	0	0.0222
	mojavensis	0.0082	0	0	0	0	0	0	0	0	0	0	0	0	0	0	0	0	0.0476	0.006	0.0169	0	0.0222
	willistoni	0.0027	0	0	0	0	0	0	0	0	0	0	0	0	0	0	0	0	0.0159	0	0.0086	0	0
	obscura	0.0082	0	0	0	0	0	0	0	0	0	0.1667	0	0	0	0	0	0	0.0159	0.006	0.0086	0	0
	pseudo	0.0055	0	0	0	0	0	0	0	0	0	0	0	0	0	0	0	0	0.0159	0	0.0086	0	0
	ananassae	0.0055	0	0	0	0	0	0	0	0	0	0	0	0	0	0	0	0	0.0317	0	0.0086	0	0.0222
	serrata	0.0027	0	0	0	0	0	0	0	0	0	0	0	0	0	0	0	0	0	0.006	0	0	0
	elegans	0.0027	0	0	0	0	0	0	0	0	0	0	0	0	0	0	0	0	0.0159	0	0.0086	0	0
	takahashii	0.0027	0	0	0	0	0	0	0	0	0	0	0	0	0	0	0	0	0	0.006	0	0	0
	yakuba	0.0027	0	0	0	0	0	0	0	0	0	0	0	0	0	0	0	0	0.0159	0	0.0086	0	0
	teissieri	0.0055	0	0	0	0	0	0	0	0	0	0	0	0	0	0	0	0	0.0317	0.006	0.0086	0	0
	sechelia	0.0027	0	0	0	0	0	0	0	0	0	0	0	0	0	0	0	0	0.0159	0	0.0086	0	0
	simulans	0.0027	0	0	0	0	0	0	0	0	0	0	0	0	0	0	0	0	0.0159	0	0.0086	0	0

## Sheet: Table C. Interaction network 
	Table C.	RBBH and syntenic evaluation GSC ortholog results interaction network absences
			Interaction network (0 absences)										Gene present						GSC loss (cell viability) (168)
			No interaction network										Synteny retained						Differentiation defect (37)
			Interaction network (with absences)										Synteny partially retained						Other oogenesis defects (45)
													Synteny absent						GSC loss (GSC-loss) (116)
																				total absences	absences in same species	physical interactions protein-protein	physical interactions RNA-protein	physical interactions RNA-RNA	genetic interactions	% of absences	% absent in same species
	Species	sim	sec	tei	yak	tak	ele	ser	ana	pse	obs	wil	moj	vir	gri	rub	dom	cup	Function and defect type
	atub85E																		kinetochore and spindle	0 of 3		2 of 2	1 of 1	0	0	0
	morula																		no subcategory	0 of 15		9 of 9	0	0	6 of 6	0
	zpg																		no subcategory	0 of 3		0	0	0	3 of 3	0
	su(var)2-HP2																		transcription and chromatin remodelilng	0 of 10		10 of 10	0	0	0	0
	mrps5																		no category	0 of 0		0	0	0	0	0 of 0
	nipped-a																		transcription and chromatin remodelilng	1 of 27	1 of 1	19 of 19	0	0	7 of 8	0.037	1
	Chi
	cenp-c																		kinetochore and spindle	2 of 41	1 of 2	34 of 36	1 of 1	0	3 of 4	0.0488	0.5
	Nnf1a
	Nnf1b
	pp at 87b																		no subcategory	6 of 56	5 of 6	37 of 43	0	0	13 of 13	0.1071	0.8333
	CG12620
	CG31244
	CG31457
	CG9933
	PPP1R15
	corolla
	mis12																		no subcategory	2 of 16	1 of 2	14 of 16	0	0	0	0.125	0.5
	Nnf1a
	Nnf1b
	hrb98DE																		splicing	6 of 32	1 of 12	13 of 18	9 of 9	1 of 1	3 of 4	0.1875	0.0833
	CG9106
	PGRP-LB
	Parp
	S6kII
	TBPH
	chico																		insulin signaling	1 of 42	1 of 1	27 of 28	0	0	14 of 14	0.0238	1
	CG7668
	nup93-1																		Nuclear pore	0 of 9		9 of 9	0	0	0	0
	UBL3																		no category	0 of 0		0	0	0	0	0 of 0
	best4																		no category	0 of 0		0	0	0	0	0 of 0
	Hsc70-4																		no category	2 of 49	1 of 2	21 of 23	1 of 1	0	25 of 25	0.0408	0.5
	AGO3
	CG17343
	prosalpha1																		no category	0 of 47		47 of 47	0	0	0	0
	Phf5A																		no category	0 of 3		2 of 2	1 of 1	0	0	0
	eIf5																		translation	0 of 3		3 of 3	0	0	0	0
	CG13096																		no category	0 of 7		7 of 7	0	0	0	0
	CG11398																		transcription and chromatin remodelilng	0 0f 4		4 of 4	0	0	0	0
	cg9451																		no category	0 of 0		0	0	0	0	0 of 0
	CG7420																		no category	0 of 0		0	0	0	0	0 of 0
	CG34310																		no category	0 of 0		0	0	0	0	0 of 0
	yb																		not in set	1 of 10	0 of 1	6 of 7	1 of 1	0	2 of 2	0.1	0
	SoYb
	CG1603																		transcription and chromatin remodelilng	2 of 20	3 of 4	17 of 19	0	0	1 of 1	0.1	0.75
	CG10494
	az2
	D1																		transcription and chromatin remodelilng	1 of 9	0 of 1
	kay
	mael																		piRNA	3 of 19	2 of 3
	Panx
	nxf2
	ssp2
	bsf																		Ribosome biogenesis	4 of 15	3 of 4
	CG13126
	Lrpprc2
	S6Kll
	SLIRP2
	CG12050																		no category	0 of 0	0 of 0
	Tif-IA																		ribosome biogenesis 2	1 of 1	0 of 1
	CG10973
	vas																		translation	7 of 39	5 of 7
	AGO3
	Kots
	gus
	qin
	tapas
	tej
	rhi
			Interaction network (0 absences)										Gene present						GSC loss (cell viability) (168)
			No interaction network										Gene absent						Differentiation defect (37)
			Interaction network (with absences)																Other oogenesis defects (45)
																			GSC loss (GSC-loss) (116)
																				total absences	absences in same species	physical interactions protein-protein	physical interactions RNA-protein	physical interactions RNA-RNA	genetic interactions	% of absences	% absent in same species
	Species	sim	sec	tei	yak	tak	ele	ser	ana	pse	obs	wil	moj	vir	gri	rub	dom	cup	Function and defect type
	atub85E																		kinetochore and spindle	0 of 3		2 of 2	1 of 1	0	0	0
	morula																		no subcategory	0 of 15		9 of 9	0	0	6 of 6	0
	zpg																		no subcategory	0 of 3		0	0	0	3 of 3	0
	su(var)2-HP2																		transcription and chromatin remodelilng	0 of 10		10 of 10	0	0	0	0
	nup93-1																		Nuclear pore	0 of 9		9 of 9	0	0	0	0
	prosalpha1																		no category	0 of 47		47 of 47	0	0	0	0
	Phf5A																		no category	0 of 3		2 of 2	1 of 1	0	0	0
	eIf5																		translation	0 of 3		3 of 3	0	0	0	0
	CG13096																		no category	0 of 7		7 of 7	0	0	0	0
	CG11398																		transcription and chromatin remodelilng	0 0f 4		4 of 4	0	0	0	0
	mrps5																		no category	0 of 0		0	0	0	0	0 of 0
	UBL3																		no category	0 of 0		0	0	0	0	0 of 0
	best4																		no category	0 of 0		0	0	0	0	0 of 0
	cg9451																		no category	0 of 0		0	0	0	0	0 of 0
	CG7420																		no category	0 of 0		0	0	0	0	0 of 0
	CG34310																		no category	0 of 0		0	0	0	0	0 of 0
	CG12050																		no category	0 of 0	0 of 0
	nipped-a																		transcription and chromatin remodelilng	1 of 27	1 of 1	19 of 19	0	0	7 of 8	0.037	1
	Chi
	cenp-c																		kinetochore and spindle	2 of 41	1 of 2	34 of 36	1 of 1	0	3 of 4	0.0488	0.5
	Nnf1a
	Nnf1b
	pp at 87b																		no subcategory	6 of 56	5 of 6	37 of 43	0	0	13 of 13	0.1071	0.8333
	CG12620
	CG31244
	CG31457
	CG9933
	PPP1R15
	corolla
	mis12																		no subcategory	2 of 16	1 of 2	14 of 16	0	0	0	0.125	0.5
	Nnf1a
	Nnf1b
	hrb98DE																		splicing	6 of 32	1 of 12	13 of 18	9 of 9	1 of 1	3 of 4	0.1875	0.0833
	CG9106
	PGRP-LB
	Parp
	S6kII
	TBPH
	chico																		insulin signaling	1 of 42	1 of 1	27 of 28	0	0	14 of 14	0.0238	1
	CG7668
	Hsc70-4																		no category	2 of 49	1 of 2	21 of 23	1 of 1	0	25 of 25	0.0408	0.5
	AGO3
	CG17343
	yb																		not in set	1 of 10	0 of 1	6 of 7	1 of 1	0	2 of 2	0.1	0
	SoYb
	CG1603																		transcription and chromatin remodelilng	2 of 20	3 of 4	17 of 19	0	0	1 of 1	0.1	0.75
	CG10494
	az2
	D1																		transcription and chromatin remodelilng	7 of 39	5 of 7
	kay
	mael																		piRNA	3 of 19	2 of 3
	Panx
	nxf2
	ssp2
	bsf																		Ribosome biogenesis	4 of 15	3
	CG13126
	Lrpprc2
	S6Kll
	SLIRP2
	Tif-IA																		ribosome biogenesis 2	1 of 1	0 of 1
	CG10973
	vas																		translation	7 of 39	5 of 7
	AGO3
	Kots
	gus
	qin
	tapas
	tej
	rhi

## Sheet: Table D. I. N. absence tables A
	Table D.	GSC genes with interaction network absences by functional category and defect type
	absent genes with interaction network absences
		# OF GENES ABSENT (366)	No subcategory (105)	Transcription and chromatin remodeling (67)	splicing genes (22)	Translation (17)	Proteasome (15)	Ribosome biogenesis (28)	Cytokinesis (8)	COP9 signalosome (7)	DNA replication (7)	Kinetochore and spindle (6)	Insulin signaling (5)	Coatomer complex (5)	Chromosome condensation (5)	Nuclear pore (5)	Protein sumoylation (4)	PiRNA (3)	Not categorized (63)	GSC loss (cell viability)(168)	GSC loss (GSC-loss) (116)	Differentiation defect (37)	Other oogenesis defect (45)
		13	2	3	1	1	0	2	0	0	0	1	1	0	0	0	0	1	1	7	2	3	1
		0.0355	0.019	0.0448	0.0455	0.0588		0.0714				0.1667	0.2					0.3333	0.0159	0.0417	0.0172	0.0811	0.0222
	absent genes with interaction network absences
	SPECIES	# OF GENES ABSENT (366)	No subcategory (105)	Transcription and chromatin remodeling (67)	splicing genes (22)	Translation (17)	Proteasome (15)	Ribosome biogenesis (28)	Cytokinesis (8)	COP9 signalosome (7)	DNA replication (7)	Kinetochore and spindle (6)	Insulin signaling (5)	Coatomer complex (5)	Chromosome condensation (5)	Nuclear pore (5)	Protein sumoylation (4)	PiRNA (3)	Not categorized (63)	GSC loss (cell viability)(168)	GSC loss (GSC-loss) (116)	Differentiation defect (37)	Other oogenesis defect (45)
	lucilla cuprina	2		1		1														1			1
	musca domestica	6	1	1	1			1					1						1	3	1	2
	rubida	3	1	1														1		2		1
	grimshawi	1		1																	1
	virilis
	mojavensis
	willistoni
	obscura	1
	pseudo	1
	ananassae
	serrata	2																		2
	elegans
	takahashii	1			1			1				1								1
	yakuba
	teissieri
	sechelia
	simulans
	SPECIES	# OF GENES ABSENT (366)	No subcategory (105)	Transcription and chromatin remodeling (67)	splicing genes (22)	Translation (17)	Proteasome (15)	Ribosome biogenesis (28)	Cytokinesis (8)	COP9 signalosome (7)	DNA replication (7)	Kinetochore and spindle (6)	Insulin signaling (5)	Coatomer complex (5)	Chromosome condensation (5)	Nuclear pore (5)	Protein sumoylation (4)	PiRNA (3)	Not categorized (63)	GSC loss (cell viability)(168)	GSC loss (GSC-loss) (116)	Differentiation defect (37)	Other oogenesis defect (45)
	lucilla cuprina	0.0055	0	0.0149	0	0.0588	0	0	0	0	0	0	0	0	0	0	0	0	0	0.006			0.0222
	musca domestica	0.0164	0.0095	0.0149	0.0455	0	0	0.0357	0	0	0	0	0.2	0	0	0	0	0	0.0159	0.0179	0.00862	0.0541
	rubida	0.0082	0.0095	0.0149	0	0	0	0	0	0	0	0	0	0	0	0	0	0.3333	0	0.0119		0.027
	grimshawi	0.0027	0	0.0149	0	0	0	0	0	0	0	0	0	0	0	0	0	0	0	0	0.00862
	virilis	0	0	0	0	0	0	0	0	0	0	0	0	0	0	0	0	0	0	0
	mojavensis	0	0	0	0	0	0	0	0	0	0	0	0	0	0	0	0	0	0	0
	willistoni	0	0	0	0	0	0	0	0	0	0	0	0	0	0	0	0	0	0	0
	obscura	0.0027	0	0	0	0	0	0	0	0	0	0	0	0	0	0	0	0	0	0
	pseudo	0.0027	0	0	0	0	0	0	0	0	0	0	0	0	0	0	0	0	0	0
	ananassae	0	0	0	0	0	0	0	0	0	0	0	0	0	0	0	0	0	0	0
	serrata	0.0055	0	0	0	0	0	0	0	0	0	0	0	0	0	0	0	0	0	0.0119
	elegans	0	0	0	0	0	0	0	0	0	0	0	0	0	0	0	0	0	0	0
	takahashii	0.0027	0	0	0.0455	0	0	0.0357	0	0	0	0.1667	0	0	0	0	0	0	0	0.006
	yakuba	0	0	0	0	0	0	0	0	0	0	0	0	0	0	0	0	0	0	0
	teissieri	0	0	0	0	0	0	0	0	0	0	0	0	0	0	0	0	0	0	0
	sechelia	0	0	0	0	0	0	0	0	0	0	0	0	0	0	0	0	0	0	0
	simulans	0	0	0	0	0	0	0	0	0	0	0	0	0	0	0	0	0	0	0

## Sheet: Table E. I. N. absence tables B
	Table E.	Absent GSC genes with interaction network absences by functional category and defect type
	absent genes with interaction network absences
		# OF GSC GENES ABSENT (30)	No subcategory (4)	Transcription and chromatin remodeling (5)	splicing genes (1)	Translation (1)	Proteasome (0)	Ribosome biogenesis (2)	Cytokinesis (0)	COP9 signalosome (0)	DNA replication (0)	Kinetochore and spindle (2)	Insulin signaling (1)	Coatomer complex (0)	Chromosome condensation (0)	Nuclear pore (1)	Protein sumoylation (0)	PiRNA (1)	Not categorized (11)	GSC loss (cell viability)(168)	GSC loss (GSC-loss) (116)	Differentiation defect (37)	Other oogenesis defect (45)
		13	2	3	1	1	0	2	0	0	0	1	0	0	0	0	0	1	1	7	2	3	1
		0.433	0.5	0.6	1	1		1				0.5						1	0.0909	0.5833	0.2	1	0.2
	SPECIES	# OF GSC GENES ABSENT (30)	No subcategory (4)	Transcription and chromatin remodeling (5)	splicing genes (1)	Translation (1)	Proteasome (0)	Ribosome biogenesis (2)	Cytokinesis (0)	COP9 signalosome (0)	DNA replication (0)	Kinetochore and spindle (2)	Insulin signaling (1)	Coatomer complex (0)	Chromosome condensation (0)	Nuclear pore (1)	Protein sumoylation (0)	PiRNA (1)	Not categorized (11)	GSC loss (cell viability)(168)	GSC loss (GSC-loss) (116)	Differentiation defect (37)	Other oogenesis defect (45)
	lucilla cuprina	2	0	1	0	1	0	0	0	0	0	0	0	0	0	0	0	0	0	0	0	0	1
	musca domestica	6	1	1	1	0	0	1	0	0	0	0	1	0	0	0	0	0	1	3	1	2	0
	rubida	3	1	1	0	0	0	0	0	0	0	0	0	0	0	0	0	1	0	2	0	1	0
	grimshawi	1	0	1	0	0	0	0	0	0	0	0	0	0	0	0	0	0	0	0	0	0	0
	virilis	0	0	0	0	0	0	0	0	0	0	0	0	0	0	0	0	0	0	0	0	0	0
	mojavensis	0	0	0	0	0	0	0	0	0	0	0	0	0	0	0	0	0	0	0	0	0	0
	willistoni	0	0	0	0	0	0	0	0	0	0	0	0	0	0	0	0	0	0	0	0	0	0
	obscura	0	0	0	0	0	0	0	0	0	0	0	0	0	0	0	0	0	0	0	0	0	0
	pseudo	0	0	0	0	0	0	0	0	0	0	0	0	0	0	0	0	0	0	0	0	0	0
	ananassae	0	0	0	0	0	0	0	0	0	0	0	0	0	0	0	0	0	0	0	0	0	0
	serrata	2	0	0	1	0	0	0	0	0	0	1	0	0	0	0	0	0	0	2	0	0	0
	elegans	0	0	0	0	0	0	0	0	0	0	0	0	0	0	0	0	0	0	0	0	0	0
	takahashii	1	0	0	0	0	0	1	0	0	0	0	0	0	0	0	0	0	0	1	0	0	0
	yakuba	0	0	0	0	0	0	0	0	0	0	0	0	0	0	0	0	0	0	0	0	0	0
	teissieri	0	0	0	0	0	0	0	0	0	0	0	0	0	0	0	0	0	0	0	0	0	0
	sechelia	0	0	0	0	0	0	0	0	0	0	0	0	0	0	0	0	0	0	0	0	0	0
	simulans	0	0	0	0	0	0	0	0	0	0	0	0	0	0	0	0	0	0	0	0	0	0
	SPECIES	# OF GSC GENES ABSENT (30)	No subcategory (4)	Transcription and chromatin remodeling (5)	splicing genes (1)	Translation (1)	Proteasome (0)	Ribosome biogenesis (2)	Cytokinesis (0)	COP9 signalosome (0)	DNA replication (0)	Kinetochore and spindle (2)	Insulin signaling (1)	Coatomer complex (0)	Chromosome condensation (0)	Nuclear pore (1)	Protein sumoylation (0)	PiRNA (1)	Not categorized (11)	GSC loss (cell viability)(168)	GSC loss (GSC-loss) (116)	Differentiation defect (37)	Other oogenesis defect (45)
	lucilla cuprina	0.0667	0	0.2	0	1	0	0	0	0	0	0	0	0	0	0	0	0	0	0	0	0	0.2
	musca domestica	0.2	0.25	0.2	1	0	0	0.5	0	0	0	0	1	0	0	0	0	0	0.0909	0.25	0.1	0.6666	0
	rubida	0.1	0.25	0.2	0	0	0	0	0	0	0	0	0	0	0	0	0	1	0	0.1667	0	0.3333	0
	grimshawi	0.0333	0	0.2	0	0	0	0	0	0	0	0	0	0	0	0	0	0	0	0	0	0	0
	virilis	0	0	0	0	0	0	0	0	0	0	0	0	0	0	0	0	0	0	0	0	0	0
	mojavensis	0	0	0	0	0	0	0	0	0	0	0	0	0	0	0	0	0	0	0	0	0	0
	willistoni	0	0	0	0	0	0	0	0	0	0	0	0	0	0	0	0	0	0	0	0	0	0
	obscura	0.0333	0	0	0	0	0	0	0	0	0	0	0	0	0	0	0	0	0	0	0	0	0
	pseudo	0.0333	0	0	0	0	0	0	0	0	0	0	0	0	0	0	0	0	0	0	0	0	0
	ananassae	0	0	0	0	0	0	0	0	0	0	0	0	0	0	0	0	0	0	0	0	0	0
	serrata	0.0667	0	0	1	0	0	0	0	0	0	0.5	0	0	0	0	0	0	0	0.1667	0	0	0
	elegans	0	0	0	0	0	0	0	0	0	0	0	0	0	0	0	0	0	0	0	0	0	0
	takahashii	0.0333	0	0	0	0	0	0.5	0	0	0	0	0	0	0	0	0	0	0	0.0833	0	0	0
	yakuba	0	0	0	0	0	0	0	0	0	0	0	0	0	0	0	0	0	0	0	0	0	0
	teissieri	0	0	0	0	0	0	0	0	0	0	0	0	0	0	0	0	0	0	0	0	0	0
	sechelia	0	0	0	0	0	0	0	0	0	0	0	0	0	0	0	0	0	0	0	0	0	0
	simulans	0	0	0	0	0	0	0	0	0	0	0	0	0	0	0	0	0	0	0	0	0	0

## Sheet: Table F. ortholog and IN table
	Table F.	Summary of absences by functional category and defect type for all GSC genes, GSC genes with interaction networks, and absent GSC genes with interaction networks
	Summaries	# OF GENES ABSENT (366)	No subcategory (105)	Transcription and chromatin remodeling (67)	splicing genes (22)	Translation (17)	Proteasome (15)	Ribosome biogenesis (28)	Cytokinesis (8)	COP9 signalosome (7)	DNA replication (7)	Kinetochore and spindle (6)	Insulin signaling (5)	Coatomer complex (5)	Chromosome condensation (5)	Nuclear pore (5)	Protein sumoylation (4)	PiRNA (3)	Not categorized (63)	GSC loss (cell viability)(168)	GSC loss (GSC-loss) (116)	Differentiation defect (37)	Other oogenesis defect (45)
	total 30	30	4	5	1	1	0	2	0	0	0	2	1	0	0	1	0	1	11	12	10	3	5
		0.0847	0.0381	0.0746	0.0455	0.0588	0	0.0714	0	0	0	0.3333	0.2	0	0	0.2	0	0.3333	0.193	0.0714	0.0862	0.0811	0.1111
	total absent IN	13	2	3	1	1	0	2	0	0	0	1	1	0	0	0	0	1	1	7	2	3	1
		0.0355	0.019	0.0448	0.0455	0.0588	0	0.0714	0	0	0	0.1667	0.2	0	0	0	0	0.3333	0.0159	0.0417	0.0172	0.0811	0.0222
	30 absent IN	13	2	3	1	1	0	2	0	0	0	1	0	0	0	0	0	1	1	7	2	3	1
		0.433	0.5	0.6	1	1	0	1	0	0	0	0.5	0	0	0	0	0	1	0.0909	0.5833	0.2	1	0.2
